# Supplementary material for: Organ Mapping Antibody Panels: a community resource for standardized multiplexed tissue imaging
Source: Nat Methods. 2023 Jul 19;20(8):1174–8. doi: 10.1038/s41592-023-01846-7 (PMC10406602; doi:10.1038/s41592-023-01846-7)
Supplement: Supplementary file 4 — List of community-validated antibodies aggregated across seven OMAPs designed for different highly multiplexed imaging platforms. [file 41592_2023_1846_MOESM4_ESM.xlsx]

## Sheet: Summary
Supplementary Table 1. List of community validated antibodies aggregated across seven OMAPs designed for different highly multiplexed imaging platforms.
BY MARKER								(bolded = 3 or more OMAPs)		BY MARKER + CLONE								(bolded = 3 or more OMAPs)		BY MARKER + CLONE + TISSUE PRESERVATION										BY MARKER + CLONE + METHOD
Count										Count										Count										Count
Marker	Intestine	Kidney	Liver	LN	Lung	Pancreas	Skin	Grand Total		Marker (clone)	Intestine	Kidney	Liver	LN	Lung	Pancreas	Skin	Grand Total		Marker (clone, fix)	Intestine	Kidney	Liver	LN	Lung	Pancreas	Skin	Grand Total		Marker (clone)	Cell DIVE	CODEX	IBEX	SIMS	Grand Total
ABCA3					1			1		ABCA3										ABCA3										ABCA3
ACE2					1			1		Polyclonal					1			1		Polyclonal										Polyclonal	1				1
AGTR1					1			1		ACE2										FFPE					1			1		ACE2
Albumin			1					1		EPR4435(2)					1			1		ACE2										EPR4435(2)	1				1
Alpha smooth muscle actin	1	1	1	1	1	1	1	7		AGTR1										EPR4435(2)										AGTR1
Aquaporin 1		1						1		Polyclonal					1			1		FFPE					1			1		Polyclonal	1				1
Aquaporin 2		1						1		Albumin										AGTR1										Albumin
Arginase 1			1					1		EPR12774			1					1		Polyclonal										EPR12774				1	1
ASS1			1					1		Alpha smooth muscle actin										FFPE					1			1		Alpha smooth muscle actin
ATR2					1			1		1A4	1	1	1	1	1		1	6		Albumin										1A4	2	2	1	1	6
BCL2	1			1				2		4A4						1		1		EPR12774										4A4		1			1
BCL6				1				1		Aquaporin 1										Fresh frozen			1					1		Aquaporin 1
Beta-catenin		1				1		2		1/22		1						1		Alpha smooth muscle actin										1/22		1			1
Cadherin 1, 2, 3, 4, 5, 6, 7, 8, 9, 10, 11, 12, 13, 15, 16, 17, 18, 19, 20, 22, 23, 24					1		1	2		Aquaporin 2										1A4										Aquaporin 2
Calbindin		1						1		EPR21080		1						1		1% PFA fixed frozen				1				1		EPR21080		1			1
Cathepsin L					1			1		Arginase 1										FFPE					1		1	2		Arginase 1
CCSP					1			1		D4E3M			1					1		Fresh frozen	1	1	1					3		D4E3M				1	1
CD10				1				1		ASS1										4A4										ASS1
CD117	1							1		EPR12398			1					1		FFPE						1		1		EPR12398				1	1
CD11c	1			1				2		ATR2										Aquaporin 1										ATR2
CD123	1							1		Polyclonal					1			1		1/22										Polyclonal	1				1
CD127	1							1		BCL2										Fresh frozen		1						1		BCL2
CD138	1			1				2		124	1							1		Aquaporin 2										124		1			1
CD15	1							1		100				1				1		EPR21080										100			1		1
CD16	1							1		BCL6										Fresh frozen		1						1		BCL6
CD161	1							1		K112-91				1				1		Arginase 1										K112-91			1		1
CD163	1			1				2		Beta-catenin										D4E3M										Beta-catenin
CD19	1							1		CL3689						1		1		Fresh frozen			1					1		CL3689		1			1
CD1c				1				1		E247		1						1		ASS1										E247		1			1
CD20				1	1			2		Cadherin 1, 2, 3, 4, 5, 6, 7, 8, 9, 10, 11, 12, 13, 15, 16, 17, 18, 19, 20, 22, 23, 24										EPR12398										Cadherin 1, 2, 3, 4, 5, 6, 7, 8, 9, 10, 11, 12, 13, 15, 16, 17, 18, 19, 20, 22, 23, 24
CD206	1							1		Polyclonal					1		1	2		Fresh frozen			1					1		Polyclonal	2				2
CD21	1			1				2		Calbindin										ATR2										Calbindin
CD23				1				1		EPR3478		1						1		Polyclonal										EPR3478		1			1
CD25	1			1				2		Cathepsin L										FFPE					1			1		Cathepsin L
CD3	1			1	1		1	4		33/2					1			1		BCL2										33/2	1				1
CD31	1	1	1	1	1	1	1	7		CCSP										124										CCSP
CD32			1					1		C2					1			1		Fresh frozen	1							1		C2	1				1
CD34	1		1					2		CD10										100										CD10
CD35				1				1		HI10a				1				1		1% PFA fixed frozen				1				1		HI10a			1		1
CD36	1							1		CD117										BCL6										CD117
CD38	1	1						2		YB5.B8	1							1		K112-91										YB5.B8		1			1
CD39				1				1		CD11c										1% PFA fixed frozen				1				1		CD11c
CD4	1		1	1	1		1	5		B-Ly6	1			1				2		Beta-catenin										B-Ly6		1	1		2
CD44	1			1				2		CD123										CL3689										CD123
CD45	1	1	1	1				4		7G3	1							1		FFPE						1		1		7G3		1			1
CD45RO	1							1		CD127										E247										CD127
CD49a	1			1				2		A019D5	1							1		Fresh frozen		1						1		A019D5		1			1
CD49f	1							1		CD138										Cadherin 1, 2, 3, 4, 5, 6, 7, 8, 9, 10, 11, 12, 13, 15, 16, 17, 18, 19, 20, 22, 23, 24										CD138
CD55					1			1		MI15	1			1				2		Polyclonal										MI15		1	1		2
CD56	1							1		CD15										FFPE					1		1	2		CD15
CD57	1							1		HI98	1							1		Calbindin										HI98		1			1
CD66	1							1		CD16										EPR3478										CD16
CD68	1		1	1	1		1	5		3G8	1							1		Fresh frozen		1						1		3G8		1			1
CD69	1			1				2		CD161										Cathepsin L										CD161
CD7	1	1						2		HP-3G10	1							1		33/2										HP-3G10		1			1
CD8	1			1	1		1	4		CD163										FFPE					1			1		CD163
CD90	1	1						2		GHI/61	1							1		CCSP										GHI/61		1			1
CD93		1						1		GH1/61				1				1		C2										GH1/61			1		1
CD94				1				1		CD19										FFPE					1			1		CD19
CD98	1							1		HIB19	1							1		CD10										HIB19		1			1
CDX2	1							1		CD1c										HI10a										CD1c
Chromogranin A	1					1		2		L161				1				1		1% PFA fixed frozen				1				1		L161			1		1
Collagen I			1					1		CD20										CD117										CD20
Collagen IV	1			1			1	3		L26				1				1		YB5.B8										L26			1		1
COX2					1			1		SP32					1			1		Fresh frozen	1							1		SP32	1				1
CXCL13				1				1		CD206										CD11c										CD206
CYP2E1			1					1		15-2	1							1		B-Ly6										15-2		1			1
Cytokeratin 1, 2, 3, 4, 5, 7, 8, 10, 14, 15, 16, 19	1							1		CD21										1% PFA fixed frozen				1				1		CD21
Cytokeratin 1, 5, 6A, 6B, 6C, 8					1		1	2		Bu32	1			1				2		Fresh frozen	1							1		Bu32		1	1		2
Cytokeratin 10, 14, 15, 16, 19							1	1		CD23										CD123										CD23
Cytokeratin 19			1			1		2		EBVCS-5				1				1		7G3										EBVCS-5			1		1
Cytokeratin 7		1						1		CD25										Fresh frozen	1							1		CD25
DC-SIGN				1				1		7G7B6	1							1		CD127										7G7B6		1			1
DDB2							1	1		M-A251				1				1		A019D5										M-A251			1		1
Defensin alpha 5	1							1		CD3										Fresh frozen	1							1		CD3
Desmin				1				1		F7.2.38					1		1	2		CD138										F7.2.38	2				2
E-cadherin		1				1		2		UCHT1	1			1				2		MI15										UCHT1		1	1		2
EGFR			1					1		CD31										1% PFA fixed frozen				1				1		CD31
eNOS					1			1		89C2					1		1	2		Fresh frozen	1							1		89C2	2				2
EpCAM			1					1		EP3095						1		1		CD15										EP3095		1			1
FAP	1							1		WM59	1	1		1				3		HI98										WM59		2	1		3
Fibronectin							1	1		JC/70A			1					1		Fresh frozen	1							1		JC/70A				1	1
FOXP3				1			1	2		CD32										CD16										CD32
GFAP			1					1		FUN-2			1					1		3G8										FUN-2				1	1
Glutamine synthetase			1					1		CD34										Fresh frozen	1							1		CD34
Hepatocyte specific antigen			1					1		561	1							1		CD161										561		1			1
HLA-DR	1			1				2		EP373Y			1					1		HP-3G10										EP373Y				1	1
HLA-DRA, HLA-DRB1					1			1		CD35										Fresh frozen	1							1		CD35
ICAM1					1			1		E11				1				1		CD163										E11			1		1
ICOS				1				1		CD36										GHI/61										CD36
IgD				1				1		CB38 (NL07)	1							1		Fresh frozen	1							1		CB38 (NL07)		1			1
iNOS					1			1		CD38										GH1/61										CD38
Insulin						1		1		HB-7	1	1						2		1% PFA fixed frozen				1				1		HB-7		2			2
IRF4				1				1		CD39										CD19										CD39
Islet amyloid polypeptide						1		1		A1				1				1		HIB19										A1			1		1
ITLN1	1							1		CD4										Fresh frozen	1							1		CD4
Ki67	1	1	1	1			1	5		A161A1	1							1		CD1c										A161A1		1			1
Laminin		1						1		EPR6855					1		1	2		L161										EPR6855	2				2
Lumican				1				1		RPA-T4			1	1				2		1% PFA fixed frozen				1				1		RPA-T4			1	1	2
LYVE1			1	1	1		1	4		CD44										CD20										CD44
MARCKS		1						1		IM7	1			1				2		L26										IM7		1	1		2
MUC1	1							1		CD45										1% PFA fixed frozen				1				1		CD45
MUC2	1							1		F10-89-4				1				1		SP32										F10-89-4			1		1
MUC5AC					1			1		HI30	1	1						2		FFPE					1			1		HI30		2			2
Na/K ATPase			1		1		1	3		D9M8I			1					1		CD206										D9M8I				1	1
Nestin		1						1		CD45RO										15-2										CD45RO
NKG2D	1							1		UCHL1	1							1		Fresh frozen	1							1		UCHL1		1			1
OLFM4	1							1		CD49a										CD21										CD49a
p53							1	1		TS2/7	1			1				2		Bu32										TS2/7		1	1		2
Pancreatic polypeptide						1		1		CD49f										1% PFA fixed frozen				1				1		CD49f
PARP1		1						1		GoH3	1							1		Fresh frozen	1							1		GoH3		1			1
PD-1				1				1		CD55										CD23										CD55
Podoplanin	1							1		Polyclonal					1			1		EBVCS-5										Polyclonal	1				1
Pro-glucagon						1		1		CD56										1% PFA fixed frozen				1				1		CD56
RAGE					1			1		B159	1							1		CD25										B159		1			1
Renin		1						1		CD57										7G7B6										CD57
Ribosomal protein S6					1			1		HCD57	1							1		Fresh frozen	1							1		HCD57		1			1
Somatostatin						1		1		CD66										M-A251										CD66
SOX9	1							1		B1.1/CD66	1							1		1% PFA fixed frozen				1				1		B1.1/CD66		1			1
SPARC				1				1		CD68										CD3										CD68
Synaptophysin	1							1		KP1				1	1		1	3		F7.2.38										KP1	2		1		3
Synaptopodin		1						1		Y1/82A	1							1		FFPE					1		1	2		Y1/82A		1			1
TMPRSS2					1			1		D4B9C			1					1		UCHT1										D4B9C				1	1
Tryptase		1						1		CD69										1% PFA fixed frozen				1				1		CD69
UCHL1							1	1		FN50	1			1				2		Fresh frozen	1							1		FN50		1	1		2
Uromodulin		1						1		CD7										CD31										CD7
VCAM1					1			1		CD7-6B7	1	1						2		89C2										CD7-6B7		2			2
VEGFR2		1						1		CD8										FFPE					1		1	2		CD8
Vimentin	1	1		1	1	1	1	6		C8/144B					1		1	2		EP3095										C8/144B	2				2
VWF					1			1		SK1	1			1				2		FFPE						1		1		SK1		1	1		2
Grand Total	52	24	21	39	30	12	19	197		CD90										WM59										CD90
										5E10	1	1						2		1% PFA fixed frozen				1				1		5E10		2			2
										CD93										Fresh frozen	1	1						2		CD93
										EPR5386		1						1		JC/70A										EPR5386		1			1
										CD94										Fresh frozen			1					1		CD94
										DX22				1				1		CD32										DX22			1		1
										CD98										FUN-2										CD98
										MEM-108	1							1		Fresh frozen			1					1		MEM-108		1			1
										CDX2										CD34										CDX2
										D38B1	1							1		561										D38B1		1			1
										Chromogranin A										Fresh frozen	1							1		Chromogranin A
										LK2H10 + PHE5 + CGA/414	1					1		2		EP373Y										LK2H10 + PHE5 + CGA/414		2			2
										Collagen I										Fresh frozen			1					1		Collagen I
										EPR7785			1					1		CD35										EPR7785				1	1
										Collagen IV										E11										Collagen IV
										IV-4H12							1	1		1% PFA fixed frozen				1				1		IV-4H12	1				1
										Polyclonal	1			1				2		CD36										Polyclonal		1	1		2
										COX2										CB38 (NL07)										COX2
										COX 229					1			1		Fresh frozen	1							1		COX 229	1				1
										CXCL13										CD38										CXCL13
										Polyclonal				1				1		HB-7										Polyclonal			1		1
										CYP2E1										Fresh frozen	1	1						2		CYP2E1
										Polyclonal			1					1		CD39										Polyclonal				1	1
										Cytokeratin 1, 2, 3, 4, 5, 7, 8, 10, 14, 15, 16, 19										A1										Cytokeratin 1, 2, 3, 4, 5, 7, 8, 10, 14, 15, 16, 19
										AE-1/AE-3	1							1		1% PFA fixed frozen				1				1		AE-1/AE-3		1			1
										Cytokeratin 1, 5, 6A, 6B, 6C, 8										CD4										Cytokeratin 1, 5, 6A, 6B, 6C, 8
										PCK-26					1		1	2		A161A1										PCK-26	2				2
										Cytokeratin 10, 14, 15, 16, 19										Fresh frozen	1							1		Cytokeratin 10, 14, 15, 16, 19
										AE1							1	1		EPR6855										AE1	1				1
										Cytokeratin 19										FFPE					1		1	2		Cytokeratin 19
										A53-B/A2						1		1		RPA-T4										A53-B/A2		1			1
										SPM561			1					1		1% PFA fixed frozen				1				1		SPM561				1	1
										Cytokeratin 7										Fresh frozen			1					1		Cytokeratin 7
										EPR1619Y		1						1		CD44										EPR1619Y		1			1
										DC-SIGN										IM7										DC-SIGN
										9E9A8				1				1		1% PFA fixed frozen				1				1		9E9A8			1		1
										DDB2										Fresh frozen	1							1		DDB2
										EPR9811							1	1		CD45										EPR9811	1				1
										Defensin alpha 5										F10-89-4										Defensin alpha 5
										EPR14309(B)	1							1		1% PFA fixed frozen				1				1		EPR14309(B)		1			1
										Desmin										HI30										Desmin
										Y66				1				1		Fresh frozen	1	1						2		Y66			1		1
										E-cadherin										D9M8I										E-cadherin
										4A2C7						1		1		Fresh frozen			1					1		4A2C7		1			1
										24E10		1						1		CD45RO										24E10		1			1
										EGFR										UCHL1										EGFR
										EP38Y			1					1		Fresh frozen	1							1		EP38Y				1	1
										eNOS										CD49a										eNOS
										M221					1			1		TS2/7										M221	1				1
										EpCAM										1% PFA fixed frozen				1				1		EpCAM
										E6V8Y			1					1		Fresh frozen	1							1		E6V8Y				1	1
										FAP										CD49f										FAP
										2.2B10	1							1		GoH3										2.2B10		1			1
										Fibronectin										Fresh frozen	1							1		Fibronectin
										F14							1	1		CD55										F14	1				1
										FOXP3										Polyclonal										FOXP3
										206D							1	1		FFPE					1			1		206D	1				1
										236A/E7				1				1		CD56										236A/E7			1		1
										GFAP										B159										GFAP
										EPR1034Y			1					1		Fresh frozen	1							1		EPR1034Y				1	1
										Glutamine synthetase										CD57										Glutamine synthetase
										EPR13022(B)			1					1		HCD57										EPR13022(B)				1	1
										Hepatocyte specific antigen										Fresh frozen	1							1		Hepatocyte specific antigen
										HepPar1			1					1		CD66										HepPar1				1	1
										HLA-DR										B1.1/CD66										HLA-DR
										L243	1			1				2		Fresh frozen	1							1		L243		1	1		2
										HLA-DRA, HLA-DRB1										CD68										HLA-DRA, HLA-DRB1
										LN3					1			1		KP1										LN3	1				1
										ICAM1										1% PFA fixed frozen				1				1		ICAM1
										G-5					1			1		FFPE					1		1	2		G-5	1				1
										ICOS										Y1/82A										ICOS
										CS98.4A				1				1		Fresh frozen	1							1		CS98.4A			1		1
										IgD										D4B9C										IgD
										IA6-2				1				1		Fresh frozen			1					1		IA6-2			1		1
										iNOS										CD69										iNOS
										4E5					1			1		FN50										4E5	1				1
										Insulin										1% PFA fixed frozen				1				1		Insulin
										C-PEP-01						1		1		Fresh frozen	1							1		C-PEP-01		1			1
										IRF4										CD7										IRF4
										IRF4.3E4				1				1		CD7-6B7										IRF4.3E4			1		1
										Islet amyloid polypeptide										Fresh frozen	1	1						2		Islet amyloid polypeptide
										Polyclonal						1		1		CD8										Polyclonal		1			1
										ITLN1										C8/144B										ITLN1
										Polyclonal	1							1		FFPE					1		1	2		Polyclonal		1			1
										Ki67										SK1										Ki67
										B56	1	1		1				3		1% PFA fixed frozen				1				1		B56		2	1		3
										SP6							1	1		Fresh frozen	1							1		SP6	1				1
										8D5			1					1		CD90										8D5				1	1
										Laminin										5E10										Laminin
										2E8		1						1		Fresh frozen	1	1						2		2E8		1			1
										Lumican										CD93										Lumican
										Polyclonal				1				1		EPR5386										Polyclonal			1		1
										LYVE1										Fresh frozen		1						1		LYVE1
										Polyclonal			1	1	1		1	4		CD94										Polyclonal	2		1	1	4
										MARCKS										DX22										MARCKS
										EPR15353		1						1		1% PFA fixed frozen				1				1		EPR15353		1			1
										MUC1										CD98										MUC1
										MUC1/955	1							1		MEM-108										MUC1/955		1			1
										MUC2										Fresh frozen	1							1		MUC2
										996/1	1							1		CDX2										996/1		1			1
										MUC5AC										D38B1										MUC5AC
										1-13M1					1			1		Fresh frozen	1							1		1-13M1	1				1
										Na/K ATPase										Chromogranin A										Na/K ATPase
										EP1845Y			1		1		1	3		LK2H10 + PHE5 + CGA/414										EP1845Y	2			1	3
										Nestin										FFPE						1		1		Nestin
										EPR22023		1						1		Fresh frozen	1							1		EPR22023		1			1
										NKG2D										Collagen I										NKG2D
										1D11	1							1		EPR7785										1D11		1			1
										OLFM4										Fresh frozen			1					1		OLFM4
										12	1							1		Collagen IV										12		1			1
										p53										IV-4H12										p53
										DO-7							1	1		FFPE							1	1		DO-7	1				1
										Pancreatic polypeptide										Polyclonal										Pancreatic polypeptide
										Polyclonal						1		1		1% PFA fixed frozen				1				1		Polyclonal		1			1
										PARP1										Fresh frozen	1							1		PARP1
										EPR18461		1						1		COX2										EPR18461		1			1
										PD-1										COX 229										PD-1
										EH12.2H7				1				1		FFPE					1			1		EH12.2H7			1		1
										Podoplanin										CXCL13										Podoplanin
										NC-08	1							1		Polyclonal										NC-08		1			1
										Pro-glucagon										1% PFA fixed frozen				1				1		Pro-glucagon
										970307						1		1		CYP2E1										970307		1			1
										RAGE										Polyclonal										RAGE
										Polyclonal					1			1		Fresh frozen			1					1		Polyclonal	1				1
										Renin										Cytokeratin 1, 2, 3, 4, 5, 7, 8, 10, 14, 15, 16, 19										Renin
										EPR20693		1						1		AE-1/AE-3										EPR20693		1			1
										Ribosomal protein S6										Fresh frozen	1							1		Ribosomal protein S6
										C-8					1			1		Cytokeratin 1, 5, 6A, 6B, 6C, 8										C-8	1				1
										Somatostatin										PCK-26										Somatostatin
										7G5						1		1		FFPE					1		1	2		7G5		1			1
										SOX9										Cytokeratin 10, 14, 15, 16, 19										SOX9
										D8G8H	1							1		AE1										D8G8H		1			1
										SPARC										FFPE							1	1		SPARC
										Polyclonal				1				1		Cytokeratin 19										Polyclonal			1		1
										Synaptophysin										A53-B/A2										Synaptophysin
										7H12	1							1		FFPE						1		1		7H12		1			1
										Synaptopodin										SPM561										Synaptopodin
										G1D4		1						1		Fresh frozen			1					1		G1D4		1			1
										TMPRSS2										Cytokeratin 7										TMPRSS2
										EPR3861					1			1		EPR1619Y										EPR3861	1				1
										Tryptase										Fresh frozen		1						1		Tryptase
										EPR9522		1						1		DC-SIGN										EPR9522		1			1
										UCHL1										9E9A8										UCHL1
										13C4							1	1		1% PFA fixed frozen				1				1		13C4	1				1
										Uromodulin										DDB2										Uromodulin
										EPR20071		1						1		EPR9811										EPR20071		1			1
										VCAM1										FFPE							1	1		VCAM1
										EPR5047					1			1		Defensin alpha 5										EPR5047	1				1
										VEGFR2										EPR14309(B)										VEGFR2
										EPR21233		1						1		Fresh frozen	1							1		EPR21233		1			1
										Vimentin										Desmin										Vimentin
										D21H3					1		1	2		Y66										D21H3	2				2
										EPR2911		1						1		1% PFA fixed frozen				1				1		EPR2911		1			1
										O91D3				1		1		2		E-cadherin										O91D3		1	1		2
										RV202	1							1		4A2C7										RV202		1			1
										VWF										FFPE						1		1		VWF
										EPR12010					1			1		24E10										EPR12010	1				1
																				Fresh frozen		1						1		Grand Total	49	88	39	21	197
																				EGFR
																				EP38Y
																				Fresh frozen			1					1
																				eNOS
																				M221
																				FFPE					1			1
																				EpCAM
																				E6V8Y
																				Fresh frozen			1					1
																				FAP
																				2.2B10
																				Fresh frozen	1							1
																				Fibronectin
																				F14
																				FFPE							1	1
																				FOXP3
																				206D
																				FFPE							1	1
																				236A/E7
																				1% PFA fixed frozen				1				1
																				GFAP
																				EPR1034Y
																				Fresh frozen			1					1
																				Glutamine synthetase
																				EPR13022(B)
																				Fresh frozen			1					1
																				Hepatocyte specific antigen
																				HepPar1
																				Fresh frozen			1					1
																				HLA-DR
																				L243
																				1% PFA fixed frozen				1				1
																				Fresh frozen	1							1
																				HLA-DRA, HLA-DRB1
																				LN3
																				FFPE					1			1
																				ICAM1
																				G-5
																				FFPE					1			1
																				ICOS
																				CS98.4A
																				1% PFA fixed frozen				1				1
																				IgD
																				IA6-2
																				1% PFA fixed frozen				1				1
																				iNOS
																				4E5
																				FFPE					1			1
																				Insulin
																				C-PEP-01
																				FFPE						1		1
																				IRF4
																				IRF4.3E4
																				1% PFA fixed frozen				1				1
																				Islet amyloid polypeptide
																				Polyclonal
																				FFPE						1		1
																				ITLN1
																				Polyclonal
																				Fresh frozen	1							1
																				Ki67
																				B56
																				1% PFA fixed frozen				1				1
																				Fresh frozen	1	1						2
																				SP6
																				FFPE							1	1
																				8D5
																				Fresh frozen			1					1
																				Laminin
																				2E8
																				Fresh frozen		1						1
																				Lumican
																				Polyclonal
																				1% PFA fixed frozen				1				1
																				LYVE1
																				Polyclonal
																				1% PFA fixed frozen				1				1
																				FFPE					1		1	2
																				Fresh frozen			1					1
																				MARCKS
																				EPR15353
																				Fresh frozen		1						1
																				MUC1
																				MUC1/955
																				Fresh frozen	1							1
																				MUC2
																				996/1
																				Fresh frozen	1							1
																				MUC5AC
																				1-13M1
																				FFPE					1			1
																				Na/K ATPase
																				EP1845Y
																				FFPE					1		1	2
																				Fresh frozen			1					1
																				Nestin
																				EPR22023
																				Fresh frozen		1						1
																				NKG2D
																				1D11
																				Fresh frozen	1							1
																				OLFM4
																				12
																				Fresh frozen	1							1
																				p53
																				DO-7
																				FFPE							1	1
																				Pancreatic polypeptide
																				Polyclonal
																				FFPE						1		1
																				PARP1
																				EPR18461
																				Fresh frozen		1						1
																				PD-1
																				EH12.2H7
																				1% PFA fixed frozen				1				1
																				Podoplanin
																				NC-08
																				Fresh frozen	1							1
																				Pro-glucagon
																				970307
																				FFPE						1		1
																				RAGE
																				Polyclonal
																				FFPE					1			1
																				Renin
																				EPR20693
																				Fresh frozen		1						1
																				Ribosomal protein S6
																				C-8
																				FFPE					1			1
																				Somatostatin
																				7G5
																				FFPE						1		1
																				SOX9
																				D8G8H
																				Fresh frozen	1							1
																				SPARC
																				Polyclonal
																				1% PFA fixed frozen				1				1
																				Synaptophysin
																				7H12
																				Fresh frozen	1							1
																				Synaptopodin
																				G1D4
																				Fresh frozen		1						1
																				TMPRSS2
																				EPR3861
																				FFPE					1			1
																				Tryptase
																				EPR9522
																				Fresh frozen		1						1
																				UCHL1
																				13C4
																				FFPE							1	1
																				Uromodulin
																				EPR20071
																				Fresh frozen		1						1
																				VCAM1
																				EPR5047
																				FFPE					1			1
																				VEGFR2
																				EPR21233
																				Fresh frozen		1						1
																				Vimentin
																				D21H3
																				FFPE					1		1	2
																				EPR2911
																				Fresh frozen		1						1
																				O91D3
																				1% PFA fixed frozen				1				1
																				FFPE						1		1
																				RV202
																				Fresh frozen	1							1
																				VWF
																				EPR12010
																				FFPE					1			1

## Sheet: Combined
Supplementary Table 1. List of community validated antibodies aggregated across seven OMAPs designed for different highly multiplexed imaging platforms.
omap	organ	uniprot_accession_number	HGNC_ID	target_name	host	isotype	clonality	vendor	catalog_number	lot_number	recombinant	concentration_value	dilution	conjugate	rrid	method	tissue_preservation	cycle_number	fluorescent_reporter	protocol_doi	author_orcid	core_panel	rationale
1	LN	O43927	HGNC:10369	CXCL13	Goat	IgG	Polyclonal	R&D Systems	AF801 (Unconjugated)	BAS0317101-041617AF532	N	10		AF532 (Custom-Thermo A20182)	AB_2892755	IBEX	1% PFA fixed frozen	5		https://doi.org/10.1073/pnas.2018488117, https://doi.org/10.1038/s41596-021-00644-9	0000-0003-4379-8967	N	This marker cannot be used to define a specific anatomical structure. However, this marker is abundantly expressed by follicular dendritic cells and fibroblastic reticular cells. This marker is not a prioritized target in the healthy lymph node OMAP.
1	LN	P01589	HGNC:6008	CD25	Mouse	IgG1, kappa	M-A251	BioLegend	356128	B269090	N	4		AF647	AB_2563588	IBEX	1% PFA fixed frozen	4		https://doi.org/10.1073/pnas.2018488117, https://doi.org/10.1038/s41596-021-00644-9	0000-0003-4379-8967	N	This marker cannot be used to define a specific anatomical structure. This marker, when coupled with FOXP3, can aid the phenotyping of regulatory T cells. CD25 is additionally an activation marker for T and B cells. This marker is not a prioritized target in the healthy lymph node OMAP.
1	LN	P01730	HGNC:1678	CD4	Mouse	IgG1, kappa	RPA-T4	Thermo Fisher Scientific	58-0049-42	2103160	N	4		AF532	AB_2802361	IBEX	1% PFA fixed frozen	4		https://doi.org/10.1073/pnas.2018488117, https://doi.org/10.1038/s41596-021-00644-9	0000-0003-4379-8967	N	This antibody cannot be used to define a specific anatomical structure. However, it labels several subsets of T helper cells including CD4+ T cells, T regulatory cells, and T follicular helper cells. This marker is also expressed on myeloid cells. This marker represents a prioritized target in the lymph node OMAP.
1	LN	P01732	HGNC:1706	CD8	Mouse	IgG1, kappa	SK1	BioLegend	344716	B279545	N	4		AF488	AB_10549301	IBEX	1% PFA fixed frozen	4		https://doi.org/10.1073/pnas.2018488117, https://doi.org/10.1038/s41596-021-00644-9	0000-0003-4379-8967	N	This antibody cannot be used to define a specific anatomical structure. However, it labels cytotoxic T cells in the paracortex that are generally absent from B cell follicles. This marker represents a prioritized target in the lymph node OMAP.
1	LN	P01880	HGNC:5480	IgD	Mouse	IgG2a, kappa	IA6-2	BioLegend	348216	B257190	N	4		AF488	AB_11150595	IBEX	1% PFA fixed frozen	2		https://doi.org/10.1073/pnas.2018488117, https://doi.org/10.1038/s41596-021-00644-9	0000-0003-4379-8967	N	Defines naive B cells enriched in the mantle zones and primary follicles of lymph node. This antibody has a poor signal-to-noise ratio and can be replaced with BCL2 or CD1c antibodies and/or amplified. This marker represents a prioritized target in the lymph node OMAP.
1	LN	P01903	HGNC:4947	HLA-DR	Mouse	IgG2a, kappa	L243	BioLegend	307620	B271228	N	2		AF488	AB_493175	IBEX	1% PFA fixed frozen	3		https://doi.org/10.1073/pnas.2018488117, https://doi.org/10.1038/s41596-021-00644-9	0000-0003-4379-8967	Y	Defines B cell follicles (HLA-DR+) and germinal centers (HLA-DR++). HLA-DR is an essential marker for antigen presenting cells (B cells, dendritic cells, macrophages) found throughout the lymph node. This marker represents a core panel and prioritized target in the lymph node OMAP.
1	LN	P02462	HGNC:2202	Collagen IV	Rabbit	IgG	Polyclonal	Abcam	Ab6586	GR3317997-3	N	1		Unconjugated	AB_305584	IBEX	1% PFA fixed frozen	1		https://doi.org/10.1073/pnas.2018488117, https://doi.org/10.1038/s41596-021-00644-9	0000-0003-4379-8967	N	Defines lymph node capsule and extracellular matrix components of the lymph node conduit network. This marker is not a prioritized target in the healthy lymph node OMAP and can be substituted with Lumican.
1	LN	P06734	HGNC:3612	CD23	Mouse	IgG1, kappa	EBVCS-5	BioLegend	338502 (Unconjugated)	B280426	N	4		AF532 (Custom-BioLegend)	AB_2892740	IBEX	1% PFA fixed frozen	3		https://doi.org/10.1073/pnas.2018488117, https://doi.org/10.1038/s41596-021-00644-9	0000-0003-4379-8967	N	Defines light zone of the lymph node and is an essential marker for light zone follicular dendritic cells. Follicular B cells also express CD23. This marker is not a prioritized target in the lymph node OMAP.
1	LN	P07766	HGNC:1674	CD3	Mouse	IgG1	UCHT1	BioLegend	300446	B300588	N	2.5		AF594	AB_2563236	IBEX	1% PFA fixed frozen	All		https://doi.org/10.1073/pnas.2018488117, https://doi.org/10.1038/s41596-021-00644-9	0000-0003-4379-8967	Y	Defines T cell zone and is an essential marker of T cells. This marker represents a core panel and prioritized target in the lymph node OMAP.
1	LN	P08473	HGNC:7154	CD10	Mouse	IgG1, kappa	HI10a	BioLegend	312204	B264775	N	1		PE	AB_314915	IBEX	1% PFA fixed frozen	1		https://doi.org/10.1073/pnas.2018488117, https://doi.org/10.1038/s41596-021-00644-9	0000-0003-4379-8967	N	Defines neutrophils, follicular lymphoma B cells, and germinal center B cells (low expression). This marker is not a prioritized target in the healthy lymph node OMAP.
1	LN	P08575	HGNC:9666	CD45	Mouse	IgG2a	F10-89-4	Caprico Biotechnologies	1016185	16A5T1	N	1		PE/iFluor594	AB_2892742	IBEX	1% PFA fixed frozen	9		https://doi.org/10.1073/pnas.2018488117, https://doi.org/10.1038/s41596-021-00644-9	0000-0003-4379-8967	N	This marker cannot be used to define a specific anatomical structure but is expressed by all hematopoietic cells. This marker represents a prioritized target in the lymph node OMAP and can be used for downstream image analysis.
1	LN	P08670	HGNC:12692	Vimentin	Mouse	IgG2a	O91D3	BioLegend	99488 (Custom)	B305534	N	1		AF532 (Custom-BioLegend)	AB_2892753	IBEX	1% PFA fixed frozen	9		https://doi.org/10.1073/pnas.2018488117, https://doi.org/10.1038/s41596-021-00644-9	0000-0003-4379-8967	N	Defines stromal network of lymph node and serves as a pan-mesenchymal cell marker. This marker represents a prioritized target in the lymph node OMAP.
1	LN	P09486	HGNC:11219	SPARC	Goat	IgG	Polyclonal	R&D Systems	AF941 (Unconjugated)	EWN1616101	N	10		AF532 (Custom-Thermo A20182)	AB_2892754	IBEX	1% PFA fixed frozen	1		https://doi.org/10.1073/pnas.2018488117, https://doi.org/10.1038/s41596-021-00644-9	0000-0003-4379-8967	N	Targets a secreted extracellular matrix-associated protein involved in a number of biological processes including tissue remodeling and fibrosis. Protein is present on several distinct lineages including fibroblasts, capillary endothelial cells, platelets, and macrophages. This marker is not a prioritized target in the lymph node OMAP but can be used to evaluate tingible body macrophages in the g…
1	LN	P10415	HGNC:990	BCL2	Mouse	IgG1	100	BioLegend	658705	B266409	N	1		AF647	AB_2563279	IBEX	1% PFA fixed frozen	1		https://doi.org/10.1073/pnas.2018488117, https://doi.org/10.1038/s41596-021-00644-9	0000-0003-4379-8967	N	Targets an anti-apoptotic protein highly expressed in mantle zone B cells and follicular lymphoma tumor B cells. This marker can be used to define the mantle zone (high expression) and germinal center (negative) in healthy lymph nodes. This marker is not a prioritized target in the healthy lymph node OMAP.
1	LN	P11836	HGNC:7315	CD20	Mouse	IgG2b, kappa	L26	Thermo Fisher Scientific	53-0202-82	2141141	N	2.5		AF488	AB_10734358	IBEX	1% PFA fixed frozen	1		https://doi.org/10.1073/pnas.2018488117, https://doi.org/10.1038/s41596-021-00644-9	0000-0003-4379-8967	N	Defines B cell follicles and is an essential marker of B cells. This marker represents a prioritized target in the lymph node OMAP.
1	LN	P16070	HGNC:1681	CD44	Rat	IgG2b, kappa	IM7	BioLegend	103018	B255990	N	10		AF647	AB_493681	IBEX	1% PFA fixed frozen	9		https://doi.org/10.1073/pnas.2018488117, https://doi.org/10.1038/s41596-021-00644-9	0000-0003-4379-8967	N	This marker cannot be used to define a specific anatomical structure. It is used to detect the activation status of many immune cell subsets. This marker represents a prioritized target in the lymph node OMAP.
1	LN	P16284	HGNC:8823	CD31	Mouse	IgG1, kappa	WM59	BioLegend	303133	B274121	N	2.5		AF700	AB_2566326	IBEX	1% PFA fixed frozen	2		https://doi.org/10.1073/pnas.2018488117, https://doi.org/10.1038/s41596-021-00644-9	0000-0003-4379-8967	Y	This marker defines the vasculature of the lymph node and targets an essential marker for blood endothelial cells. This marker represents a core panel and prioritized target in the lymph node OMAP.
1	LN	P17661	HGNC:2770	Desmin	Rabbit	IgG	Y66	Abcam	Ab185033	GR3269405-2	N	5		AF488	AB_2892748	IBEX	1% PFA fixed frozen	8		https://doi.org/10.1073/pnas.2018488117, https://doi.org/10.1038/s41596-021-00644-9	0000-0003-4379-8967	N	This marker cannot be used to define a specific anatomical structure but is expressed by fibroblastic reticular cells, myofibroblasts, and smooth muscle cells. This marker is not a prioritized target in the lymph node OMAP.
1	LN	P17927	HGNC:2334	CD35	Mouse	IgG1, kappa	E11	BioLegend	333406	B189483	N	0.5		PE	AB_2292231	IBEX	1% PFA fixed frozen	6		https://doi.org/10.1073/pnas.2018488117, https://doi.org/10.1038/s41596-021-00644-9	0000-0003-4379-8967	N	Defines follicular dendritic cell meshworks in primary follicles, secondary follicles, and germinal centers. This marker can be substituted with CD21 and is not a prioritized target in the lymph node OMAP.
1	LN	P18827	HGNC:10658	CD138	Mouse	IgG1, kappa	MI15	BioLegend	356504	B281497	N	2		PE	AB_2561878	IBEX	1% PFA fixed frozen	2		https://doi.org/10.1073/pnas.2018488117, https://doi.org/10.1038/s41596-021-00644-9	0000-0003-4379-8967	N	This marker cannot define an anatomical structure alone but targets an essential marker for plasma cells and epithelial cells derived from metastases in the lymph node. This marker represents a prioritized target in the lymph node OMAP.
1	LN	P20023	HGNC:2336	CD21	Mouse	IgG1, kappa	Bu32	BioLegend	354902 (Unconjugated)	B268709	N	1		AF532 (Custom-BioLegend)	AB_2892739	IBEX	1% PFA fixed frozen	2		https://doi.org/10.1073/pnas.2018488117, https://doi.org/10.1038/s41596-021-00644-9	0000-0003-4379-8967	N	Defines follicular dendritic cell meshworks in primary follicles, secondary follicles, and germinal centers. This marker is essential for defining follicular dendritic cells and represents a prioritized target in the lymph node OMAP.
1	LN	P20702	HGNC:6152	CD11c	Mouse	IgG1, kappa	B-Ly6	BD Biosciences	561352	9185579	N	15		AF700	AB_10612006	IBEX	1% PFA fixed frozen	3		https://doi.org/10.1073/pnas.2018488117, https://doi.org/10.1038/s41596-021-00644-9	0000-0003-4379-8967	N	This antibody cannot be used to define a specific anatomical structure but targets an essential marker for dendritic cells. This marker represents a prioritized target in the lymph node OMAP.
1	LN	P29017	HGNC:1636	CD1c	Mouse	IgG1, kappa	L161	BioLegend	331506	B259787	N	2		PE	AB_1088999	IBEX	1% PFA fixed frozen	3		https://doi.org/10.1073/pnas.2018488117, https://doi.org/10.1038/s41596-021-00644-9	0000-0003-4379-8967	Y	Defines mantle zone B cells and is an essential marker for cDC2 dendritic cells in the paracortex. This marker represents a core panel and prioritized target in the lymph node OMAP.
1	LN	P34810	HGNC:1693	CD68	Mouse	IgG1, kappa	KP1	Santa Cruz	sc-20060	L0712	N	2		AF647	AB_2891106	IBEX	1% PFA fixed frozen	6		https://doi.org/10.1073/pnas.2018488117, https://doi.org/10.1038/s41596-021-00644-9	0000-0003-4379-8967	N	This marker cannot be used to define a specific anatomical structure but is expressed by many subsets of myeloid cells (tingible body macrophages, proinflammatory M1 macrophages, dendritic cells). This marker represents a prioritized target in the lymph node OMAP.
1	LN	P41182	HGNC:1001	BCL6	Mouse	IgG1, kappa	K112-91	BD Biosciences	561525	9176164	N	1		AF647	AB_10898007	IBEX	1% PFA fixed frozen	2		https://doi.org/10.1073/pnas.2018488117, https://doi.org/10.1038/s41596-021-00644-9	0000-0003-4379-8967	N	Defines germinal center (GC), GC B cells, and T follicular helper cells (dim or negative). The cell division marker Ki67 can be used to define the GCs. This marker is not a prioritized target in the lymph node OMAP.
1	LN	P46013	HGNC:7107	Ki67	Mouse	IgG1, kappa	B56	BD Biosciences	561277	9315354	N	4		AF700	AB_10611571	IBEX	1% PFA fixed frozen	4		https://doi.org/10.1073/pnas.2018488117, https://doi.org/10.1038/s41596-021-00644-9	0000-0003-4379-8967	Y	Defines dark zone (Ki67++) of the germinal center. This marker is essential for assessing cell division and proliferation. This marker represents a core panel and prioritized target in the lymph node OMAP.
1	LN	P49961	HGNC:3363	CD39	Mouse	IgG1, kappa	A1	BioLegend	328206	B238182	N	4		FITC	AB_940425	IBEX	1% PFA fixed frozen	6		https://doi.org/10.1073/pnas.2018488117, https://doi.org/10.1038/s41596-021-00644-9	0000-0003-4379-8967	N	This marker does not define a specific anatomical structure but can be used to infer an immunosuppressive state of T regulatory cells, mesenchymal cells, and tumor infiltrating T cells. This marker can also be expressed by endothelial cells in the lymph node. This marker is not a prioritized target in the healthy lymph node OMAP.
1	LN	P51884	HGNC:6724	Lumican	Goat	IgG	Polyclonal	R&D Systems	AF2846 (Unconjugated)		N	10		AF532 (Custom-Thermo A20182)	AB_2892757	IBEX	1% PFA fixed frozen	7		https://doi.org/10.1073/pnas.2018488117, https://doi.org/10.1038/s41596-021-00644-9	0000-0003-4379-8967	Y	Defines lymph node capsule, extracellular matrix components of the lymph node conduit network, and fibroblasts. This marker represents a core panel and prioritized target in the healthy lymph node OMAP.
1	LN	P56199	HGNC:6134	CD49a	Mouse	IgG1, kappa	TS2/7	BioLegend	328303	B201914	N	2		PE	AB_1236441	IBEX	1% PFA fixed frozen	8		https://doi.org/10.1073/pnas.2018488117, https://doi.org/10.1038/s41596-021-00644-9	0000-0003-4379-8967	N	This marker targets a novel marker for double negative perivascular cells and fibroblastic reticular cells of the human lymph node. It labels mesenchymal cells, smooth muscle cells, NK cells, and activated T cells. This marker represents a prioritized target in the lymph node OMAP.
1	LN	P62736	HGNC:130	Alpha smooth muscle actin	Mouse	IgG2a, kappa	1A4	Thermo Fisher Scientific	53-9760-82	2141128	N	1		AF488	AB_2574461	IBEX	1% PFA fixed frozen	7		https://doi.org/10.1073/pnas.2018488117, https://doi.org/10.1038/s41596-021-00644-9	0000-0003-4379-8967	N	Defines fibroblastic reticular network and vasculature of the lymph node. This is an essential marker for many cell types including smooth muscle cells and many subsets of fibroblasts. This marker represents a prioritized target in the lymph node OMAP.
1	LN	Q07108	HGNC:1694	CD69	Mouse	IgG1, kappa	FN50	BioLegend	310918	B246313	N	4		AF647	AB_528871	IBEX	1% PFA fixed frozen	5		https://doi.org/10.1073/pnas.2018488117, https://doi.org/10.1038/s41596-021-00644-9	0000-0003-4379-8967	N	This marker does not define a specific anatomical structure but can be used to infer activation status. This marker can be expressed by activated T cells, B cells, NK cells, and granulocytes in the lymph node. This marker is not a prioritized target in the healthy lymph node OMAP.
1	LN	Q13241	HGNC:6378	CD94	Mouse	IgG1, kappa	DX22	BioLegend	305506	B224156	N	2		AF488	AB_314536	IBEX	1% PFA fixed frozen	9		https://doi.org/10.1073/pnas.2018488117, https://doi.org/10.1038/s41596-021-00644-9	0000-0003-4379-8967	N	This marker does not define a specific anatomical structure but can be used to detect NK cells (CD94+CD3-). This marker represents a prioritized target in the healthy lymph node OMAP.
1	LN	Q15116	HGNC:8760	PD-1	Mouse	IgG1, kappa	EH12.2H7	BioLegend	329906	B252643	N	1		PE	AB_940483	IBEX	1% PFA fixed frozen	5		https://doi.org/10.1073/pnas.2018488117, https://doi.org/10.1038/s41596-021-00644-9	0000-0003-4379-8967	N	Defines germinal center based on enrichment of PD-1+ T follicular helper cells in this anatomical structure. This marker is critical for evaluating antigen experienced T cells and, when combined with other markers (CTLA-4, Tim-3, Lag-3), can define T cell exhaustion. This marker represents a prioritized target in the lymph node OMAP.
1	LN	Q15306	HGNC:6119	IRF4	Rat	IgG1	IRF4.3E4	BioLegend	646404	B256112	N	10		PE	AB_2563005	IBEX	1% PFA fixed frozen	7		https://doi.org/10.1073/pnas.2018488117, https://doi.org/10.1038/s41596-021-00644-9	0000-0003-4379-8967	N	This marker does not define a specific anatomical structure but can be used to infer cell state. This transcription factor is expressed by plasmablasts, plasma cells, myeloid cells, and T regulatory cells. This marker is not a prioritized target in the healthy lymph node OMAP.
1	LN	Q5ZPR3	HGNC:19137	ICOS	Armenian hamster	IgG	CS98.4A	BioLegend	313514	B265734	N	10		AF488	AB_2122584	IBEX	1% PFA fixed frozen	5		https://doi.org/10.1073/pnas.2018488117, https://doi.org/10.1038/s41596-021-00644-9	0000-0003-4379-8967	N	This marker cannot be used to define a specific anatomical structure. However, this marker is abundantly expressed on subsets of T follicular helper cells in the B cell follicles and germinal centers. It also is expressed by subsets of activated CD4+ and CD8+ T cells. This marker is not a prioritized target in the healthy lymph node OMAP.
1	LN	Q86VB7	HGNC:1631	CD163	Mouse	IgG1, kappa	GH1/61	BioLegend	333620	B228696	N	2		AF647	AB_2563475	IBEX	1% PFA fixed frozen	3		https://doi.org/10.1073/pnas.2018488117, https://doi.org/10.1038/s41596-021-00644-9	0000-0003-4379-8967	N	Defines medulla, subcapsular sinuses, and medullary sinuses based on enrichment of CD163+ macrophages in this anatomical structure. This marker represents a prioritized target in the lymph node OMAP.
1	LN	Q9BZS1	HGNC:6106	FOXP3	Mouse	IgG1, kappa	236A/E7	Thermo Fisher Scientific	41-4777-82	2308027	N	4		eF570	AB_2573609	IBEX	1% PFA fixed frozen	4		https://doi.org/10.1073/pnas.2018488117, https://doi.org/10.1038/s41596-021-00644-9	0000-0003-4379-8967	N	This antibody cannot be used to define a specific anatomical structure. However, it targets an essential marker for T regulatory cells and T follicular regulatory cells. This marker represents a prioritized target in the lymph node OMAP. The addition of CD25 can aid the phenotyping of regulatory T cells.
1	LN	Q9NNX6	HGNC:1641	DC-SIGN	Mouse	IgG2a, kappa	9E9A8	BioLegend	330112	B211206	N	10		AF647	AB_1186092	IBEX	1% PFA fixed frozen	7		https://doi.org/10.1073/pnas.2018488117, https://doi.org/10.1038/s41596-021-00644-9	0000-0003-4379-8967	N	Defines medulla, subcapsular sinuses, and medullary sinuses based on enrichment of DC-SIGN+ macrophages in these anatomical structures. This marker is expressed by different subsets of macrophages and dendritic cells. This marker is not a prioritized target in the lymph node OMAP.
1	LN	Q9Y5Y7	HGNC:14687	LYVE1	Goat	IgG	Polyclonal	R&D Systems	AF2089 (Unconjugated)	KPY0117111041619AF532	N	10		AF532 (Custom-Thermo A20182)	AB_2892756	IBEX	1% PFA fixed frozen	6		https://doi.org/10.1073/pnas.2018488117, https://doi.org/10.1038/s41596-021-00644-9	0000-0003-4379-8967	N	Defines lymphatic vessels and medulla based on enrichment of lymphatic endothelial cells and LYVE1+ macrophages in this region. This marker represents a prioritized target in the lymph node OMAP.
2	Intestine	P01589	HGNC:6008	CD25	Mouse	IgG2a	7G7B6	Bio X Cell	BE0014		N		1:100	Oligonucleotide	AB_1107617	CODEX	Fresh frozen	2	Cy3	https://doi.org/10.1038/s41596-021-00556-8	0000-0001-9961-7673	N	This marker can be used to identify T regulatory cells. The inclusion of FOXP3 is recommended to provide greater confidence in the T regulatory cell phenotype. This marker represents a prioritized target in the intestine OMAP.
2	Intestine	P01730	HGNC:1678	CD4	Rat	IgG2b, kappa	A161A1	BioLegend	357402		N		1:200	Oligonucleotide	AB_2561907	CODEX	Fresh frozen	4	Cy3	https://doi.org/10.1038/s41596-021-00556-8	0000-0001-9961-7673	N	Used for identification of CD4+ T cells. This marker represents a prioritized target in the intestine OMAP.
2	Intestine	P01732	HGNC:1706	CD8	Mouse	IgG1, kappa	SK1	BioLegend	344702		N		1:200	Oligonucleotide	AB_1877104	CODEX	Fresh frozen	16	Cy5	https://doi.org/10.1038/s41596-021-00556-8	0000-0001-9961-7673	N	Used for identification of CD8+ T cells. This marker represents a prioritized target in the intestine OMAP.
2	Intestine	P02462	HGNC:2202	Collagen IV	Rabbit	IgG	Polyclonal	Abcam	ab6586		N		1:200	Oligonucleotide	AB_305584	CODEX	Fresh frozen	20	Cy3	https://doi.org/10.1038/s41596-021-00556-8	0000-0001-9961-7673	N	Used for visualization of the basal membrane and extracellular matrix. The combination of collagen IV, pan-cytokeratin, alpha smooth muscle actin, and vimentin can be used to define the villi, crypts, basal membrane, and lamina propria.
2	Intestine	P04216	HGNC:11801	CD90	Mouse	IgG1, kappa	5E10	BioLegend	328102		N		1:200	Oligonucleotide	AB_940393	CODEX	Fresh frozen	9	Cy3	https://doi.org/10.1038/s41596-021-00556-8	0000-0001-9961-7673	N	Expressed by stromal cells as well as blood endothelial cells, T cells, and NK cells.
2	Intestine	P04233	HGNC:1697	HLA-DR	Mouse	IgG2a, kappa	L243	BioLegend	307651		N		1:200	Oligonucleotide	AB_2562826	CODEX	Fresh frozen	5	AF488	https://doi.org/10.1038/s41596-021-00556-8	0000-0001-9961-7673	N	Used for identification of antigen presenting cells (B cells, dendritic cells, macrophages). Defines B cell follicles (HLA-DR+) and germinal centers (HLA-DR++) of gut-associated lymphoid tissue (GALT).
2	Intestine	P07766	HGNC:1674	CD3	Mouse	IgG1, kappa	UCHT1	BioLegend	300402		N		1:200	Oligonucleotide	AB_314056	CODEX	Fresh frozen	8	Cy3	https://doi.org/10.1038/s41596-021-00556-8	0000-0001-9961-7673	Y	Essential marker of T cells. Defines T cell zone of gut-associated lymphoid tissues (GALT). This marker represents a core panel and prioritized target in the intestine OMAP.
2	Intestine	P08195	HGNC:11026	CD98	Mouse	IgG1, kappa	MEM-108	BioLegend	315602		N		01:25:00	Oligonucleotide	AB_2302070	CODEX	Fresh frozen	2	Cy5	https://doi.org/10.1038/s41596-021-00556-8	0000-0001-9961-7673	N	This marker does not define a distinct cell type but instead serves as a pan-membrane marker. It can be used to segment most cells.
2	Intestine	P08247	HGNC:11506	Synaptophysin	Mouse	IgG1	7H12	Novus Biologicals	NBP1-47483		N		1:100	Oligonucleotide	AB_10010435	CODEX	Fresh frozen	6	AF488	https://doi.org/10.1038/s41596-021-00556-8	0000-0001-9961-7673	N	Used for identification of neural cells. This marker represents a prioritized target in the intestine OMAP.
2	Intestine	P08575	HGNC:9666	CD45	Mouse	IgG1, kappa	HI30	BioLegend	304002		N		1:500	Oligonucleotide	AB_314390	CODEX	Fresh frozen	18	Cy3	https://doi.org/10.1038/s41596-021-00556-8	0000-0001-9961-7673	Y	Used to define a particular T cell activation state.
2	Intestine	P08575	HGNC:9666	CD45RO	Mouse	IgG2a, kappa	UCHL1	BioLegend	304202		N		1:100	Oligonucleotide	AB_314418	CODEX	Fresh frozen	8	Cy5	https://doi.org/10.1038/s41596-021-00556-8	0000-0001-9961-7673	N	This marker cannot be used to define a specific anatomical structure but is expressed by all hematopoietic cells. This marker represents a prioritized target in the intestine OMAP and can be used for downstream image analysis.
2	Intestine	P08637	HGNC:3619	CD16	Mouse	IgG1, kappa	3G8	BD Biosciences	555404		N		01:50:00	Oligonucleotide	AB_395804	CODEX	Fresh frozen	6	Cy5	https://doi.org/10.1038/s41596-021-00556-8	0000-0001-9961-7673	N	Used for identification of neutrophils. This marker represents a prioritized target in the intestine OMAP.
2	Intestine	P08670	HGNC:12692	Vimentin	Mouse	IgG1	RV202	BD Biosciences	550513		N		1:300	Oligonucleotide	AB_393716	CODEX	Fresh frozen	3	AF488	https://doi.org/10.1038/s41596-021-00556-8	0000-0001-9961-7673	Y	Defines stromal network of intestine and serves as a pan-mesenchymal cell marker. The combination of collagen IV, pan-cytokeratin, alpha smooth muscle actin, and vimentin can be used to define the villi, crypts, basal membrane, and lamina propria. This marker represents a core panel and prioritized target in the intestine OMAP.
2	Intestine	P09564	HGNC:1695	CD7	Mouse	IgG2a, kappa	CD7-6B7	BioLegend	343102		N		1:300	Oligonucleotide	AB_1659214	CODEX	Fresh frozen	4	AF488	https://doi.org/10.1038/s41596-021-00556-8	0000-0001-9961-7673	N	Used for identification of NK and T cells.
2	Intestine	P10415	HGNC:990	BCL2	Mouse	IgG1	124	Nolan Lab	226M		N		1:300	Oligonucleotide	AB_2864404	CODEX	Fresh frozen	18	Cy5	https://doi.org/10.1038/s41596-021-00556-8	0000-0001-9961-7673	N	Used for visualization of various immune cells.
2	Intestine	P10645	HGNC:1929	Chromogranin A	Mouse	IgG1, kappa	LK2H10 + PHE5 + CGA/414	Novus Biologicals	NBP2-34674		N		1:300	Oligonucleotide	AB_2864388	CODEX	Fresh frozen	12	AF488	https://doi.org/10.1038/s41596-021-00556-8	0000-0001-9961-7673	N	Used for identification of neural cells and neuroendocrine cells. This marker represents a prioritized target in the intestine OMAP.
2	Intestine	P10721	HGNC:6342	CD117	Mouse	IgG1, kappa	YB5.B8	BD Biosciences	555713		N		1:300	Oligonucleotide	AB_2131466	CODEX	Fresh frozen	10	Cy3	https://doi.org/10.1038/s41596-021-00556-8	0000-0001-9961-7673	N	Used for identification of Interstitial cells of Cajal and mast cells. This marker represents a prioritized target in the intestine OMAP.
2	Intestine	P13591	HGNC:7656	CD56	Mouse	IgG1, kappa	B159	BD Biosciences	555514		N		1:100	Oligonucleotide	AB_395904	CODEX	Fresh frozen	13	Cy5	https://doi.org/10.1038/s41596-021-00556-8	0000-0001-9961-7673	N	Used for identification of NK cells and neural cells. This marker represents a prioritized target in the intestine OMAP.
2	Intestine	P13645, P02533, P19012, P08779, P08727, P04264, P35908, P12035, P19013, P13647, P08729, P05787	HGNC:6413, HGNC:6416, HGNC:6421, HGNC:6423, HGNC:6436, HGNC:6412, HGNC:6439, HGNC:6440, HGNC:6441, HGNC:6442, HGNC:6445, HGNC:6446	Cytokeratin 1, 2, 3, 4, 5, 7, 8, 10, 14, 15, 16, 19	Mouse	IgG1, kappa	AE-1/AE-3	BioLegend	914204		N		1:300	Oligonucleotide	AB_2616960	CODEX	Fresh frozen	10	Cy5	https://doi.org/10.1038/s41596-021-00556-8	0000-0001-9961-7673	Y	Pan-epithelial marker for segmentation of epithelial cells. The combination of collagen IV, pan-cytokeratin, alpha smooth muscle actin, and vimentin can be used to define the villi, crypts, basal membrane, and lamina propria. This marker represents a core panel and prioritized target in the intestine OMAP.
2	Intestine	P13688	HGNC:1814	CD66	Mouse	IgG2a, kappa	B1.1/CD66	BD Biosciences	551354		N		1:300	Oligonucleotide	AB_394166	CODEX	Fresh frozen	8	AF488	https://doi.org/10.1038/s41596-021-00556-8	0000-0001-9961-7673	N	Used for identification of mature epithelial cells and expressed on neutrophils
2	Intestine	P15391	HGNC:1633	CD19	Mouse	IgG1, kappa	HIB19	BD Biosciences	555410		N		1:300	Oligonucleotide	AB_395810	CODEX	Fresh frozen	4	Cy5	https://doi.org/10.1038/s41596-021-00556-8	0000-0001-9961-7673	Y	Essential marker of B cells and also identifies plasma cells. Defines B cell follicles of gut-associated lymphoid tissue (GALT). This marker represents a core panel and prioritized target in the intestine OMAP.
2	Intestine	P15941	HGNC:7508	MUC1	Mouse	IgG1, kappa	MUC1/955	NSJ Bioreagents	V2372SAF		N		1:300	Oligonucleotide	AB_2864392	CODEX	Fresh frozen	11	AF488	https://doi.org/10.1038/s41596-021-00556-8	0000-0001-9961-7673	N	Marker for epithelial cells, specifically enterocytes.
2	Intestine	P16070	HGNC:1681	CD44	Rat	IgG2b, kappa	IM7	BioLegend	103002		N		1:300	Oligonucleotide	AB_312953	CODEX	Fresh frozen	19	Cy3	https://doi.org/10.1038/s41596-021-00556-8	0000-0001-9961-7673	N	This antibody labels endothelial cells, mesenchymal cells, and reports the activation status of several immune cell subsets.
2	Intestine	P16284	HGNC:8823	CD31	Mouse	IgG1, kappa	WM59	BD Biosciences	555444		N		1:300	Oligonucleotide	AB_395837	CODEX	Fresh frozen	13	Cy3	https://doi.org/10.1038/s41596-021-00556-8	0000-0001-9961-7673	N	Used for visualization of blood endothelial cells and vessels. This marker represents a prioritized target in the intestine OMAP.
2	Intestine	P16671	HGNC:1663	CD36	Mouse	IgM, kappa	CB38 (NL07)	BD Biosciences	555453		N		1:300	Oligonucleotide	AB_395846	CODEX	Fresh frozen	14	Cy3	https://doi.org/10.1038/s41596-021-00556-8	0000-0001-9961-7673	N	Used for visualization of blood and lymphatic endothelial cells and vessels.
2	Intestine	P16871	HGNC:6024	CD127	Mouse	IgG1, kappa	A019D5	BioLegend	351302		N		1:100	Oligonucleotide	AB_10718513	CODEX	Fresh frozen	9	Cy5	https://doi.org/10.1038/s41596-021-00556-8	0000-0001-9961-7673	N	Used to define a particular T cell activation state.
2	Intestine	P18827	HGNC:10658	CD138	Mouse	IgG1, kappa	MI15	BioLegend	356502		N		1:300	Oligonucleotide	AB_2561790	CODEX	Fresh frozen	15	Cy5	https://doi.org/10.1038/s41596-021-00556-8	0000-0001-9961-7673	Y	Key marker for plasma cells and broadly expressed on epithelial cells. This marker represents a core panel and prioritized target in the intestine OMAP.
2	Intestine	P20023	HGNC:2336	CD21	Mouse	IgG1, kappa	Bu32	BioLegend	354902		N		1:500	Oligonucleotide	AB_11219188	CODEX	Fresh frozen	12	Cy3	https://doi.org/10.1038/s41596-021-00556-8	0000-0001-9961-7673	N	Used for identification of B cells and follicular dendritic cells in gut-associated lymphoid tissue (GALT). This marker represents a prioritized target in the intestine OMAP.
2	Intestine	P20702	HGNC:6152	CD11c	Mouse	IgG1, kappa	B-ly6	BD Biosciences	555391		N		1:300	Oligonucleotide	AB_395792	CODEX	Fresh frozen	5	Cy3	https://doi.org/10.1038/s41596-021-00556-8	0000-0001-9961-7673	N	Used for identification of dendritic cells. This marker represents a prioritized target in the intestine OMAP.
2	Intestine	P22083	HGNC:4015	CD15	Mouse	IgM, kappa	HI98	BD Biosciences	555400		N		1:300	Oligonucleotide	AB_395800	CODEX	Fresh frozen	7	AF488	https://doi.org/10.1038/s41596-021-00556-8	0000-0001-9961-7673	N	Used for identification of neutrophils. Expressed by some Paneth cells. This marker represents a prioritized target in the intestine OMAP.
2	Intestine	P22897	HGNC:7228	CD206	Mouse	IgG1, kappa	15-2	BioLegend	321102		N		1:300	Oligonucleotide	AB_571923	CODEX	Fresh frozen	21	Cy5	https://doi.org/10.1038/s41596-021-00556-8	0000-0001-9961-7673	N	Used for identification of M2 macrophages. This marker represents a prioritized target in the intestine OMAP.
2	Intestine	P23229	HGNC:6142	CD49f	Rat	IgG2a, kappa	GoH3	BD Biosciences	555734		N		01:50:00	Oligonucleotide	AB_2296273	CODEX	Fresh frozen	17	Cy5	https://doi.org/10.1038/s41596-021-00556-8	0000-0001-9961-7673	N	Used for visualization of intestinal crypt stem cells.
2	Intestine	P26718	HGNC:18788	NKG2D	Mouse	IgG1, kappa	1D11	BioLegend	320802		N		1:100	Oligonucleotide	AB_492956	CODEX	Fresh frozen	3	Cy5	https://doi.org/10.1038/s41596-021-00556-8	0000-0001-9961-7673	N	Used for identification of NK cells.
2	Intestine	P26951	HGNC:6012	CD123	Mouse	IgG2a, kappa	7G3	BD Biosciences	554527		N		01:50:00	Oligonucleotide	AB_395455	CODEX	Fresh frozen	7	Cy5	https://doi.org/10.1038/s41596-021-00556-8	0000-0001-9961-7673	N	Expressed by plasmacytoid dendritic cells.
2	Intestine	P28906	HGNC:1662	CD34	Mouse	IgG2a, kappa	561	BioLegend	343602		N		1:100	Oligonucleotide	AB_1732014	CODEX	Fresh frozen	6	Cy3	https://doi.org/10.1038/s41596-021-00556-8	0000-0001-9961-7673	N	Used for visualization of blood and lymphatic endothelial cells and vessels. Identifies fibroblasts of the muscularis propria and submucosa.
2	Intestine	P28907	HGNC:1667	CD38	Mouse	IgG1, kappa	HB-7	BioLegend	356602		N		1:500	Oligonucleotide	AB_2561794	CODEX	Fresh frozen	9	AF488	https://doi.org/10.1038/s41596-021-00556-8	0000-0001-9961-7673	N	Used for identification of plasma cells. This marker represents a prioritized target in the intestine OMAP.
2	Intestine	P34810	HGNC:1693	CD68	Mouse	IgG2b, kappa	Y1/82A	BioLegend	333802		N		1:300	Oligonucleotide	AB_1089058	CODEX	Fresh frozen	11	Cy5	https://doi.org/10.1038/s41596-021-00556-8	0000-0001-9961-7673	N	Expressed by many subsets of myeloid cells including proinflammatory M1 macrophages. This marker represents a prioritized target in the intestine OMAP.
2	Intestine	P46013	HGNC:7107	Ki67	Mouse	IgG1, kappa	B56	BD Biosciences	556003		N		01:50:00	Oligonucleotide	AB_396287	CODEX	Fresh frozen	2	AF488	https://doi.org/10.1038/s41596-021-00556-8	0000-0001-9961-7673	N	This marker does not define a distinct cell type, but highlights all proliferating cells, useful in various diseases and transit amplifying cells. Defines germinal centers of gut-associated lymphoid tissue (GALT). This marker represents a prioritized target in the intestine OMAP.
2	Intestine	P48436	HGNC:11204	SOX9	Rabbit	IgG	D8G8H	Cell Signaling Technology	82630		N		1:100	Oligonucleotide	AB_2665492	CODEX	Fresh frozen	16	Cy3	https://doi.org/10.1038/s41596-021-00556-8	0000-0001-9961-7673	N	Used for identification of transit amplifying cells.
2	Intestine	P56199	HGNC:6134	CD49a	Mouse	IgG1, kappa	TS2/7	BioLegend	328302		N		1:100	Oligonucleotide	AB_1236385	CODEX	Fresh frozen	17	Cy3	https://doi.org/10.1038/s41596-021-00556-8	0000-0001-9961-7673	N	Expressed by stromal cells as well as smooth muscle cells
2	Intestine	P62736	HGNC:130	Alpha smooth muscle actin	Mouse	IgG2a, kappa	1A4	Thermo Fisher Scientific	14-9760-82		N		1:300	Oligonucleotide	AB_2572996	CODEX	Fresh frozen	10	AF488	https://doi.org/10.1038/s41596-021-00556-8	0000-0001-9961-7673	Y	Used for identification of smooth muscle cells. The combination of collagen IV, pan-cytokeratin, alpha smooth muscle actin, and vimentin can be used to define the villi, crypts, basal membrane, and lamina propria. This marker represents a core panel and prioritized target in the intestine OMAP.
2	Intestine	Q01523	HGNC:2764	Defensin alpha 5	Rabbit	IgG	EPR14309(B)	Abcam	ab245946		N		1:300	Oligonucleotide	AB_2864387	CODEX	Fresh frozen	22	Cy5	https://doi.org/10.1038/s41596-021-00556-8	0000-0001-9961-7673	N	Used for identification of Paneth cells. This marker represents a prioritized target in the intestine OMAP.
2	Intestine	Q02817	HGNC:7512	MUC2	Mouse	IgG1	996/1	Novus Biologicals	NB120-11197		N		1:300	Oligonucleotide	AB_791261	CODEX	Fresh frozen	12	Cy5	https://doi.org/10.1038/s41596-021-00556-8	0000-0001-9961-7673	N	Used for identification of goblet cells. This marker represents a prioritized target in the intestine OMAP.
2	Intestine	Q07108	HGNC:1694	CD69	Mouse	IgG1, kappa	FN50	BioLegend	310902		N		1:500	Oligonucleotide	AB_314837	CODEX	Fresh frozen	15	Cy3	https://doi.org/10.1038/s41596-021-00556-8	0000-0001-9961-7673	N	Used to define a particular T cell activation state.
2	Intestine	Q12884	HGNC:3590	FAP	Rat	IgG2a, kappa	2.2B10	Thermo Fisher Scientific	13-0300		N		01:25:00	Oligonucleotide	AB_2532994	CODEX	Fresh frozen	7	Cy3	https://doi.org/10.1038/s41596-021-00556-8	0000-0001-9961-7673	N	Used for identification of fibroblasts.
2	Intestine	Q12918	HGNC:6373	CD161	Mouse	IgG1, kappa	HP-3G10	BioLegend	339902		N		1:300	Oligonucleotide	AB_1501090	CODEX	Fresh frozen	5	Cy5	https://doi.org/10.1038/s41596-021-00556-8	0000-0001-9961-7673	N	Used for identification of NK cells and other innate lymphoid cells.
2	Intestine	Q6UX06	HGNC:17190	OLFM4	Mouse	IgG1	12	Thermo Fisher Scientific	MA5-29457		N		1:100	Oligonucleotide	AB_2785318	CODEX	Fresh frozen	21	Cy3	https://doi.org/10.1038/s41596-021-00556-8	0000-0001-9961-7673	N	Used for identification of intestinal crypt stem cells of small intestine.
2	Intestine	Q86VB7	HGNC:1631	CD163	Mouse	IgG1, kappa	GHI/61	BioLegend	333602		N		1:100	Oligonucleotide	AB_1088991	CODEX	Fresh frozen	20	Cy5	https://doi.org/10.1038/s41596-021-00556-8	0000-0001-9961-7673	N	Used for identification of M2 macrophages. This marker represents a prioritized target in the intestine OMAP.
2	Intestine	Q86YL7	HGNC:29602	Podoplanin	Rat	IgG2a, delta	NC-08	BioLegend	337002		N		1:100	Oligonucleotide	AB_1595511	CODEX	Fresh frozen	19	Cy5	https://doi.org/10.1038/s41596-021-00556-8	0000-0001-9961-7673	N	Used for visualization of lacteals (lymphatic endothelial cells) and fibroblasts. This marker represents a prioritized target in the intestine OMAP.
2	Intestine	Q8WWA0	HGNC:18259	ITLN1	Sheep	IgG	Polyclonal	R&D Systems	AF4254		N		1:300	Oligonucleotide	AB_2129678	CODEX	Fresh frozen	14	Cy5	https://doi.org/10.1038/s41596-021-00556-8	0000-0001-9961-7673	N	Used for identification of early secretory goblet cells.
2	Intestine	Q99626	HGNC:1806	CDX2	Rabbit	IgG	D38B1	Nolan Lab	4267		N		1:300	Oligonucleotide	AB_2864406	CODEX	Fresh frozen	11	Cy3	https://doi.org/10.1038/s41596-021-00556-8	0000-0001-9961-7673	N	Nuclear marker of intestinal epithelial cells expressed by early epithelial cells.
2	Intestine	Q9P2W7	HGNC:921	CD57	Mouse	IgM	HCD57	BioLegend	322302		N		1:300	Oligonucleotide	AB_535988	CODEX	Fresh frozen	3	Cy3	https://doi.org/10.1038/s41596-021-00556-8	0000-0001-9961-7673	N	Used for identification of NK cells.
3	Kidney	P00797	HGNC:9958	Renin	Rabbit	IgG	EPR20693	Abcam	ab212197	GR3366010-1	Y		1:1000	Oligonucleotide	AB_2909418	CODEX	Fresh frozen	9	AF488	https://dx.doi.org/10.17504/protocols.io.buc5nsy6	0000-0002-6078-3321	N	This marker specifically defines juxtaglomerular cells. This marker represents a prioritized target.
3	Kidney	P04216	HGNC:11801	CD90	Mouse	IgG1, kappa	5E10	Akoya	4150021	B311697	N		1:1000	Oligonucleotide	AB_2895055	CODEX	Fresh frozen	2	AF488	https://dx.doi.org/10.17504/protocols.io.buc5nsy6	0000-0002-6078-3321	N	This marker defines (but does not distinguish) diverse anatomical structures and cell types including proximal tubules, mesangial cells, fibroblasts, and activated endothelial cells. This marker represents a prioritized target.
3	Kidney	P05937	HGNC:1434	Calbindin	Rabbit	IgG	EPR3478	Abcam	ab108404	GR3264008	Y		1:1000	Oligonucleotide	AB_10861236	CODEX	Fresh frozen	8	AF488	https://dx.doi.org/10.17504/protocols.io.buc5nsy6	0000-0002-6078-3321	N	This marker defines major anatomical structures and cell types including the distal convoluted tubules, connecting segment, and cortical collecting duct. This marker represents a prioritized target.
3	Kidney	P07911	HGNC:12559	Uromodulin	Rabbit	IgG	EPR20071	Abcam	ab207170	GR3291001	Y		1:1000	Oligonucleotide	AB_2889163	CODEX	Fresh frozen	4	Atto550	https://dx.doi.org/10.17504/protocols.io.buc5nsy6	0000-0002-6078-3321	Y	This marker defines epithelial cells of the thick ascending limb of Henle's loop and of the proximal part of the distal convoluted tubules. This marker represents a core panel and prioritized target.
3	Kidney	P08575	HGNC:9666	CD45	Mouse	IgG1, kappa	HI30	Akoya	4150003	B304055	N		1:1000	Oligonucleotide	AB_2895052	CODEX	Fresh frozen	4	AF488	https://dx.doi.org/10.17504/protocols.io.buc5nsy6	0000-0002-6078-3321	N	This marker cannot be used to define a specific anatomical structure or cell type. It is broadly expressed by all hematopoietic cells and can be used to evaluate immune infiltration. This marker represents a prioritized target.
3	Kidney	P08670	HGNC:12692	Vimentin	Rabbit	IgG	EPR2911	Abcam	ab92548	GR3238979	Y		1:1000	Oligonucleotide	AB_10585132	CODEX	Fresh frozen	5	Cy5	https://dx.doi.org/10.17504/protocols.io.buc5nsy6	0000-0002-6078-3321	Y	This marker defines glomeruli, the kidney interstitium, and targets a marker highly expressed by podocytes, mesenchymal cells, fibroblasts, and mesangial cells. Vimentin and synaptopodin are useful markers for podocyte identification. This marker represents a core panel and prioritized target.
3	Kidney	P08729	HGNC:6445	Cytokeratin 7	Rabbit	IgG	EPR1619Y	Abcam	ab68459	GR3249684-1	Y		1:1000	Oligonucleotide	AB_1139824	CODEX	Fresh frozen	8	Atto550	https://dx.doi.org/10.17504/protocols.io.buc5nsy6	0000-0002-6078-3321	N	This marker cannot be used to define a specific anatomical structure or cell type. It broadly defines the epithelial cells of the kidney. This marker represents a prioritized target.
3	Kidney	P09564	HGNC:1695	CD7	Mouse	IgG2a, kappa	CD7-6B7	Akoya	4150022	B311698	N		1:1000	Oligonucleotide	AB_2924733	CODEX	Fresh frozen	1	AF488	https://dx.doi.org/10.17504/protocols.io.buc5nsy6	0000-0002-6078-3321	N	This marker cannot be used to define a specific anatomical structure or cell type. It is expressed by NK cells and T cells and can be used to evaluate immune infiltration. This marker represents a prioritized target.
3	Kidney	P09874	HGNC:270	PARP1	Rabbit	IgG	EPR18461	Abcam	ab191217	GR3281797-1	Y		1:1000	Oligonucleotide	AB_2861274	CODEX	Fresh frozen	6	AF488	https://dx.doi.org/10.17504/protocols.io.buc5nsy6	0000-0002-6078-3321	N	This marker may be used to evaluate immune-mediated nephritis. Variable expression of this marker in glomeruli and tubules has been reported across individuals. This marker represents a prioritized target.
3	Kidney	P11047	HGNC:6492	Laminin	Rabbit	IgG2a, kappa	2E8	DSHB	200000000	3/26/20-536	N		1:1000	Oligonucleotide	AB_528343	CODEX	Fresh frozen	7	Atto550	https://dx.doi.org/10.17504/protocols.io.buc5nsy6	0000-0002-6078-3321	Y	This marker defines the basement membrane and is useful for segmentation. This marker represents a core panel and prioritized target in the kidney OMAP.
3	Kidney	P12830	HGNC:1748	E-cadherin	Rabbit	IgG	24E10	Cell Signaling Technology	3195	Cyg0419101	N		1:1000	Oligonucleotide	AB_2291471	CODEX	Fresh frozen	7	AF488	https://dx.doi.org/10.17504/protocols.io.buc5nsy6	0000-0002-6078-3321	N	This marker defines distal convoluted tubules, collecting ducts, and the loop of Henle. It is useful for segmentation. This marker represents a prioritized target in the kidney OMAP.
3	Kidney	P16284	HGNC:8823	CD31	Mouse	IgG1, kappa	WM59	Akoya	4250009	B298655	N		1:1000	Oligonucleotide	AB_2895051	CODEX	Fresh frozen	6	Atto550	https://dx.doi.org/10.17504/protocols.io.buc5nsy6	0000-0002-6078-3321	N	This marker broadly defines all blood endothelial cell subtypes in the kidney. This marker represents a prioritized target.
3	Kidney	P28907	HGNC:1667	CD38	Mouse	IgG1, kappa	HB-7	Akoya	4150007	B275925	N		1:1000	Oligonucleotide	AB_2909414	CODEX	Fresh frozen	3	AF488	https://dx.doi.org/10.17504/protocols.io.buc5nsy6	0000-0002-6078-3321	N	This marker cannot be used to define a specific anatomical structure or cell type. It is broadly expressed by NK cells, T cells, B cells, plasma cells, and red blood cells. This marker can be used to evaluate immune infiltration and represents a prioritized target.
3	Kidney	P29972	HGNC:633	Aquaporin 1	Rabbit	IgG2b	1/22	Abcam	ab9566	GR3330284-1	Y		1:1000	Oligonucleotide	AB_296494	CODEX	Fresh frozen	1	Atto550	https://dx.doi.org/10.17504/protocols.io.buc5nsy6	0000-0002-6078-3321	Y	This marker defines major anatomical structures and cell types including proximal tubule cells, the descending limb of the loop of Henle, and glomerular capillary endothelial cells. This marker represents a core panel and prioritized target.
3	Kidney	P35222	HGNC:2514	Beta-catenin	Rabbit	IgG	E247	Abcam	ab32572	GR3269711	Y		1:1000	Oligonucleotide	AB_725966	CODEX	Fresh frozen	4	Cy5	https://dx.doi.org/10.17504/protocols.io.buc5nsy6	0000-0002-6078-3321	N	This marker defines major anatomical structures and cell types associated with the tubular epithelium. This marker represents a prioritized target.
3	Kidney	P35968	HGNC:6307	VEGFR2	Rabbit	IgG1	EPR21233	Abcam	ab237634	GR3256123-1	Y		1:1000	Oligonucleotide	AB_2909417	CODEX	Fresh frozen	7	Cy5	https://dx.doi.org/10.17504/protocols.io.buc5nsy6	0000-0002-6078-3321	N	This marker defines peritubular capillary and glomerular endothelium. This marker represents a prioritized target.
3	Kidney	P41181	HGNC:634	Aquaporin 2	Rabbit	IgG	EPR21080	Abcam	ab230170	GR3309659-1	Y		1:1000	Oligonucleotide	AB_2847928	CODEX	Fresh frozen	1	Cy5	https://dx.doi.org/10.17504/protocols.io.buc5nsy6	0000-0002-6078-3321	Y	This marker defines major anatomical structures and cell types including the collecting duct (principle cell). This marker represents a core panel and prioritized target.
3	Kidney	P46013	HGNC:7107	Ki67	Rabbit	IgG	B56	Akoya	4250019	B305585	N		1:1000	Oligonucleotide	AB_2895046	CODEX	Fresh frozen	3	Atto550	https://dx.doi.org/10.17504/protocols.io.buc5nsy6	0000-0002-6078-3321	N	This marker cannot be used to define a specific anatomical structure or cell type. It can be used to evaluate proliferating cells and regenerating tubular cells. This marker represents a prioritized target.
3	Kidney	P48681	HGNC:7756	Nestin	Rabbit	IgG	EPR22023	Abcam	ab221660	GR3234351	Y		1:1000	Oligonucleotide	AB_2909415	CODEX	Fresh frozen	3	Cy5	https://dx.doi.org/10.17504/protocols.io.buc5nsy6	0000-0002-6078-3321	Y	This marker defines glomeruli and is expressed by glomerular podocytes and some endothelial cells. This marker represents a core panel and prioritized target.
3	Kidney	P49006	HGNC:7142	MARCKS	Rabbit	IgG	EPR15353	Abcam	ab184546	GR3309791-1	Y		1:1000	Oligonucleotide	AB_2858219	CODEX	Fresh frozen	9	Cy5	https://dx.doi.org/10.17504/protocols.io.buc5nsy6	0000-0002-6078-3321	N	This marker is specifically expressed by peritubular capillary endothelial cells and represents a prioritized target.
3	Kidney	P62736	HGNC:130	Alpha smooth muscle actin	Rabbit	IgG2a, kappa	1A4	Abcam	ab7817	GR3273998-2	Y		1:1000	Oligonucleotide	AB_262054	CODEX	Fresh frozen	8	Cy5	https://dx.doi.org/10.17504/protocols.io.buc5nsy6	0000-0002-6078-3321	N	This marker defines populations of stromal cells including smooth muscle cells and (myo)fibroblasts. This marker represents a prioritized target.
3	Kidney	Q15661	HGNC:12019	Tryptase	Rabbit	IgG	EPR9522	Abcam	ab151757	GR3366012-1	Y		1:1000	Oligonucleotide	AB_2909419	CODEX	Fresh frozen	9	Atto550	https://dx.doi.org/10.17504/protocols.io.buc5nsy6	0000-0002-6078-3321	N	This marker is an essential marker for mast cells and can be used to evaluate immune infiltration. This marker represents a prioritized target.
3	Kidney	Q8N3V7	HGNC:30672	Synaptopodin	Rabbit	IgG	G1D4	Gene Tex	GTX39067	822001354	N		1:1000	Oligonucleotide	AB_11161967	CODEX	Fresh frozen	3	Atto550	https://dx.doi.org/10.17504/protocols.io.buc5nsy6	0000-0002-6078-3321	N	This antibody defines glomeruli and primarily labels glomerular podocytes. This marker represents a prioritized target.
3	Kidney	Q9NPY3	HGNC:15855	CD93	Rabbit	IgG	EPR5386	Abcam	ab134079	GR33666664-1	Y		1:1000	Oligonucleotide	AB_2909416	CODEX	Fresh frozen	6	Cy5	https://dx.doi.org/10.17504/protocols.io.buc5nsy6	0000-0002-6078-3321	N	This marker defines peritubular capillary and glomerular endothelium. This marker represents a prioritized target.
4	Skin	P01730	HGNC:1678	CD4	Rabbit	IgG	EPR6855	Abcam	ab181724	GR241749-2	Y	5		Cy3	AB_2864377	Cell DIVE	FFPE	5		https://dx.doi.org/10.17504/protocols.io.bqjimuke	0000-0001-7524-8260	N	Essential marker for helper T cells. This marker represents a prioritized target in the skin OMAP.
4	Skin	P02462	HGNC:2202	Collagen IV	Mouse	IgG1	IV-4H12	Millipore	MAB3326	NG193686	N	5		Cy3	AB_2229703	Cell DIVE	FFPE	9		https://dx.doi.org/10.17504/protocols.io.bqjimuke	0000-0001-7524-8260	N	Defines the basement membrane, papillary dermis, and subcutaneous fat layers. Structural marker for extracellular matrix and skin fibroblasts. This marker represents a prioritized target in the skin OMAP.
4	Skin	P02751	HGNC:3778	Fibronectin	Rabbit	IgG	F14	Abcam	ab206928	YH122101P	Y	5		Cy5	AB_2924696	Cell DIVE	FFPE	2		https://dx.doi.org/10.17504/protocols.io.bqjimuke	0000-0001-7524-8260	N	Structural marker for extracellular matrix and skin fibroblasts. This marker represents a prioritized target in the skin OMAP.
4	Skin	P04234	HGNC:1673	CD3	Mouse	IgG1	F7.2.38	Dako	M7254	20036648	N	5		Cy5	AB_2631163	Cell DIVE	FFPE	5		https://dx.doi.org/10.17504/protocols.io.bqjimuke	0000-0001-7524-8260	N	Essential marker for T cells. This marker represents a prioritized target in the skin OMAP.
4	Skin	P04264, P13647, P02538, P04259, P48668, P05787	HGNC:6412, HGNC:6442, HGNC:6443, HGNC:6444, HGNC:20406, HGNC:6446	Cytokeratin 1, 5, 6A, 6B, 6C, 8	Mouse	IgG1	PCK-26	Sigma	C5992	062M4768	N	2.5		Cy3	AB_2134432	Cell DIVE	FFPE	3		https://dx.doi.org/10.17504/protocols.io.bqjimuke	0000-0001-7524-8260	Y	Defines several keratinocyte populations in the epidermis. Essential segmentation marker for epithelial cells. This marker represents a core panel and prioritized target in the skin OMAP.
4	Skin	P04637	HGNC:11998	p53	Mouse	IgG2b	DO-7	Dako	M7001	95381	N	5		Cy5	AB_2206626	Cell DIVE	FFPE	10		https://dx.doi.org/10.17504/protocols.io.bqjimuke	0000-0001-7524-8260	N	Marker of cell cycle regulation. Increased expression in keratinocytes from aged and sun-exposed skin. This marker represents a prioritized target in the skin OMAP.
4	Skin	P05023	HGNC:799	Na/K ATPase	Rabbit	IgG	EP1845Y	Abcam	ab167390	GR172106-1	Y	5		Cy3	AB_2890241	Cell DIVE	FFPE	2		https://dx.doi.org/10.17504/protocols.io.bqjimuke	0000-0001-7524-8260	N	Essential segmentation marker for cell membrane. This marker represents a prioritized target in the skin OMAP.
4	Skin	P08670	HGNC:12692	Vimentin	Rabbit	IgG	D21H3	Cell Signaling Technology	9856	14	N	1.25		AF647	AB_10834530	Cell DIVE	FFPE	8		https://dx.doi.org/10.17504/protocols.io.bqjimuke	0000-0001-7524-8260	Y	Essential marker for stromal cells, fibroblasts, and melanocytes. This marker represents a core panel and prioritized target in the skin OMAP.
4	Skin	P09936	HGNC:12513	UCHL1	Mouse	IgG2a	13C4	Santa Cruz	sc-58594	H0118	N	4		Cy3 secondary detection	AB_793620	Cell DIVE	FFPE	1		https://dx.doi.org/10.17504/protocols.io.bqjimuke	0000-0001-7524-8260	N	Structural marker for nerve bundles. This marker represents a prioritized target in the skin OMAP.
4	Skin	P10966	HGNC:1707	CD8	Mouse	IgG1	C8/144B	Dako	M7103	20042547	N	5		Cy5	AB_2075537	Cell DIVE	FFPE	6		https://dx.doi.org/10.17504/protocols.io.bqjimuke	0000-0001-7524-8260	N	Essential marker for cytotoxic T cells. This marker represents a prioritized target in the skin OMAP.
4	Skin	P12830, P19022, P22223, P55283, P33151, P55285, Q9ULB5, P55286, Q9ULB4, Q9Y6N8, P55287, P55289, P55290, P55291, O75309, Q12864, Q13634, Q9H159, Q9HBT6, Q9UJ99, Q9H251, Q86UP0	HGNC:1748, HGNC:1759, HGNC:1762, HGNC:1763, HGNC:1764, HGNC:1765, HGNC:1766, HGNC:1767, HGNC:1768, HGNC:1749, HGNC:1750, HGNC:1751, HGNC:1753, HGNC:1754, HGNC:1755, HGNC:1756, HGNC:1757, HGNC:1758, HGNC:1760, HGNC:13251, HGNC:13733, HGNC:14265	Cadherin 1, 2, 3, 4, 5, 6, 7, 8, 9, 10, 11, 12, 13, 15, 16, 17, 18, 19, 20, 22, 23, 24	Rabbit	IgG	Polyclonal	Thermo Fisher Scientific	RB-9036-P0	9036P909E	N	5		Cy5	AB_149846	Cell DIVE	FFPE	3		https://dx.doi.org/10.17504/protocols.io.bqjimuke	0000-0001-7524-8260	N	Essential segmentation marker for cell membrane. This marker represents a prioritized target in the skin OMAP.
4	Skin	P13645, P02533, P19012, P08779, P08727	HGNC:6413, HGNC:6416, HGNC:6421, HGNC:6423, HGNC:6436	Cytokeratin 10, 14, 15, 16, 19	Mouse	IgG1	AE1	Thermo Fisher Scientific	14-9001-82	E11008-1632	N	2.5		Cy3	AB_1834477	Cell DIVE	FFPE	6		https://dx.doi.org/10.17504/protocols.io.bqjimuke	0000-0001-7524-8260	N	Defines several keratinocyte populations in the epidermis. Essential segmentation marker for epithelial cells. This marker represents a prioritized target in the skin OMAP.
4	Skin	P16284	HGNC:8823	CD31	Mouse	IgG1	89C2	Cell Signaling Technology	3528	5	Y	5		Cy3	AB_2160882	Cell DIVE	FFPE	4		https://dx.doi.org/10.17504/protocols.io.bqjimuke	0000-0001-7524-8260	Y	Essential marker for endothelial cells. This marker represents a core panel and prioritized target in the skin OMAP.
4	Skin	P34810	HGNC:1693	CD68	Mouse	IgG1	KP1	Abcam	ab233172	397X1607A	Y	2.5		Cy5	AB_2924694	Cell DIVE	FFPE	4		https://dx.doi.org/10.17504/protocols.io.bqjimuke	0000-0001-7524-8260	Y	Essential marker for macrophages and dendritic cells. This marker represents a core panel and prioritized target in the skin OMAP.
4	Skin	P46013	HGNC:7107	Ki67	Rabbit	IgG	SP6	Abcam	ab197547	1510X1102D	Y	5		Cy5	AB_2924695	Cell DIVE	FFPE	9		https://dx.doi.org/10.17504/protocols.io.bqjimuke	0000-0001-7524-8260	Y	Marker for proliferating cells and enriched in basal keratinocytes. This marker represents a core panel and prioritized target in the skin OMAP.
4	Skin	P62736	HGNC:130	Alpha smooth muscle actin	Mouse	IgG2a	1A4	Sigma	C6198	127M4859V	N	2.5		Cy3	AB_476856	Cell DIVE	FFPE	7		https://dx.doi.org/10.17504/protocols.io.bqjimuke	0000-0001-7524-8260	Y	Lineage marker for smooth muscle cells, multiple cell types (fibroblasts) and structures (vasculature). This marker represents a core panel and prioritized target in the skin OMAP.
4	Skin	Q92466	HGNC:2718	DDB2	Rabbit	IgG	EPR9811	Abcam	ab181136	GR3315250-1	Y	6.2		Cy5 secondary detection	AB_2889873	Cell DIVE	FFPE	1		https://dx.doi.org/10.17504/protocols.io.bqjimuke	0000-0001-7524-8260	N	Marker of UV damage/aging. This marker represents a prioritized target in the skin OMAP.
4	Skin	Q9BZS1	HGNC:6106	FOXP3	Mouse	IgG1	206D	BioLegend	320114	B241845	N	10		AF647	AB_439754	Cell DIVE	FFPE	7		https://dx.doi.org/10.17504/protocols.io.bqjimuke	0000-0001-7524-8260	N	Essential marker for regulatory T cells. This marker represents a prioritized target in the skin OMAP.
4	Skin	Q9Y5Y7	HGNC:14687	LYVE1	Goat	IgG	Polyclonal	R&D Systems	AF2089-SP	KPY0120121	N	7.5		Cy5	AB_355144	Cell DIVE	FFPE	11		https://dx.doi.org/10.17504/protocols.io.bqjimuke	0000-0001-7524-8260	Y	Defines lymphatic endothelial cells and lymphatic vessels. This marker represents a core panel and prioritized target in the skin OMAP.
5	Liver	P00533	HGNC:3236	EGFR	Rabbit	IgG	EP38Y	Abcam	ab272293	GR3346396	Y		1:20	176Yb	AB_2909619	SIMS	Fresh frozen	1		https://dx.doi.org/10.17504/protocols.io.b5qmq5u6	0000-0002-3598-0219	N	Stains cell membrane. This marker cannot be used to define a specific anatomical structure or cell type. This marker represents a prioritized target for cell segmentation.
5	Liver	P00966	HGNC:758	ASS1	Rabbit	IgG	EPR12398	Abcam	ab231684	GR3360224, GR3394592	Y		1:20	167Er	AB_2909622	SIMS	Fresh frozen	1		https://dx.doi.org/10.17504/protocols.io.b5qmq5u6	0000-0002-3598-0219	N	Stains zone 1 or periportal hepatocytes surrounding the portal tract. It can be used for metabolic zonation of hepatocytes. This marker represents a prioritized target.
5	Liver	P01730	HGNC:1678	CD4	Mouse	IgG1, kappa	RPA-T4	Novus Biologicals	NBP2-25199	AB061008A	N		1:50	113 In	AB_2909635	SIMS	Fresh frozen	1		https://dx.doi.org/10.17504/protocols.io.b5qmq5u6	0000-0002-3598-0219	N	Stains CD4+ T cells and potentially also macrophages and endothelial cells of the hepatic sinusoid. This marker cannot be used to define a specific anatomical structure but represents a prioritized target.
5	Liver	P02452	HGNC:2197	Collagen I	Rabbit	IgG	EPR7785	Abcam	ab215969		Y		1:20	196Pt	AB_2909621	SIMS	Fresh frozen	1		https://dx.doi.org/10.17504/protocols.io.b5qmq5u6	0000-0002-3598-0219	Y	Stains the connective tissue around portal vein region and the liver capsule. Additionally stains pathologic deposition of extracellular matrix resulting from liver fibrosis. This marker represents a core panel and prioritized marker for anatomical structures.
5	Liver	P02768	HGNC:399	Albumin	Rabbit	IgG	EPR12774	Abcam	ab240330	GR3295225	Y		1:20	161Dy	AB_2909797	SIMS	Fresh frozen	1		https://dx.doi.org/10.17504/protocols.io.b5qmq5u6	0000-0002-3598-0219	N	Stains hepatocytes with higher expression observed on zone 1 or periportal hepatocytes. It can be used for metabolic zonation of hepatocytes. This marker represents a prioritized target.
5	Liver	P05023	HGNC:799	Na/K ATPase	Rabbit	IgG	EP1845Y	Abcam	ab167390	GR3337049	N		1:20	176Yb	AB_2890241	SIMS	Fresh frozen	1		https://dx.doi.org/10.17504/protocols.io.b5qmq5u6	0000-0002-3598-0219	N	Stains cell membrane. This marker cannot be used to define a specific anatomical structure or cell type. This marker represents a prioritized target for cell segmentation.
5	Liver	P05089	HGNC:663	Arginase 1	Rabbit	IgG	D4E3M	Cell Signaling Technology	93668S		N		1:20	158Gd	AB_2800207	SIMS	Fresh frozen	1		https://dx.doi.org/10.17504/protocols.io.b5qmq5u6	0000-0002-3598-0219	N	Stains all hepatocytes and subsets of liver-resident macrophages. Higher expression observed with zone 1 and zone 2 hepatocytes. It can be used for metabolic zonation of hepatocytes. This marker represents a prioritized target.
5	Liver	P05181	HGNC:2631	CYP2E1	Rabbit	IgG	Polyclonal	Abcam	ab28146	GR3375720	N		1:20	166Er	AB_2089985	SIMS	Fresh frozen	1		https://dx.doi.org/10.17504/protocols.io.b5qmq5u6	0000-0002-3598-0219	N	Stains zone 3 or pericentral hepatocytes immediately surrounding central vein. It can be used for metabolic zonation of hepatocytes. This marker represents a prioritized target.
5	Liver	P08575	HGNC:9666	CD45	Rabbit	IgG	D9M8I	Cell Signaling Technology	13917S		N		1:10	89Y	AB_2750898	SIMS	Fresh frozen	1		https://dx.doi.org/10.17504/protocols.io.b5qmq5u6	0000-0002-3598-0219	N	This marker broadly labels all hematopoietic cells and can be used to evaluate immune infiltration. This marker represents a prioritized target.
5	Liver	P08727	HGNC:6436	Cytokeratin 19	Mouse	IgG1, kappa	SPM561	Abcam	ab212569	GR3255027	N		1:20	166Er	AB_2909618	SIMS	Fresh frozen	1		https://dx.doi.org/10.17504/protocols.io.b5qmq5u6	0000-0002-3598-0219	Y	Stains cholangiocytes and hence the bile ducts. It additionally stains mesothelial cells (e.g. liver capsule). This marker represents a core panel and prioritized target for anatomical structures.
5	Liver	P14136	HGNC:4235	GFAP	Rabbit	IgG	EPR1034Y	Abcam	ab218309	GR3339182	Y		1:20	143Nd	AB_2909614	SIMS	Fresh frozen	1		https://dx.doi.org/10.17504/protocols.io.b5qmq5u6	0000-0002-3598-0219	N	Stains hepatic stellate cells. This marker cannot be used to define a specific anatomical structure but represents a prioritized target.
5	Liver	P15104	HGNC:4341	Glutamine synthetase	Rabbit	IgG	EPR13022(B)	Abcam	ab240193	GR3288072	Y		1:20	147Sm	AB_2909636	SIMS	Fresh frozen	1		https://dx.doi.org/10.17504/protocols.io.b5qmq5u6	0000-0002-3598-0219	N	Stains zone 3 or pericentral hepatocytes immediately surrounding central vein. It can be used for metabolic zonation of hepatocytes. This marker represents a prioritized target.
5	Liver	P16284	HGNC:8823	CD31	Mouse	IgG1, kappa	JC/70A	Abcam	ab264090		N		1:20	148Nd	AB_2909616	SIMS	Fresh frozen	1		https://dx.doi.org/10.17504/protocols.io.b5qmq5u6	0000-0002-3598-0219	N	Stains hepatic blood endothelial cells but not liver sinusoidal endothelial cells. This marker represents a prioritized target.
5	Liver	P16422	HGNC:11529	EpCAM	Rabbit	IgG	E6V8Y	Cell Signaling Technology	93790S		N		1:20	170 Er	AB_2800214	SIMS	Fresh frozen	1		https://dx.doi.org/10.17504/protocols.io.b5qmq5u6	0000-0002-3598-0219	N	Stains hepatic stem/progenitor cells and both small and large cholangiocytes. This marker represents a prioritized target.
5	Liver	P28906	HGNC:1662	CD34	Mouse	IgG	EP373Y	Abcam	ab198395	GR3271518	Y		1:20	169Tm	AB_2889381	SIMS	Fresh frozen	1		https://dx.doi.org/10.17504/protocols.io.b5qmq5u6	0000-0002-3598-0219	Y	Stains hepatic blood endothelial cells but not liver sinusoidal endothelial cells. This marker represents a core panel and prioritized target to define vasculature.
5	Liver	P31327	HGNC:2323	Hepatocyte specific antigen	Mouse	IgG1, kappa	HepPar1	Novus Biologicals	NBP3-08970	MSM4-966PABXX210304	N		1:20	145Nd	AB_2909615	SIMS	Fresh frozen	1		https://dx.doi.org/10.17504/protocols.io.b5qmq5u6	0000-0002-3598-0219	Y	Stains all hepatocytes. It can be used for metabolic zonation of hepatocytes. This marker represents a core panel and prioritized target.
5	Liver	P31994	HGNC:3618	CD32	Mouse	IgG2b	FUN-2	Fluidigm	3153018B	BN 1531531	N		1:20	153Eu	AB_2909617	SIMS	Fresh frozen	1		https://dx.doi.org/10.17504/protocols.io.b5qmq5u6	0000-0002-3598-0219	N	Stains macrophages, granulocytes, and diverse populations of immune cells. This marker cannot be used to define specific anatomical structures but can be used to evaluate immune infiltration. This marker represents a prioritized target.
5	Liver	P34810	HGNC:1693	CD68	Rabbit	IgG	D4B9C	Cell Signaling Technology	76437S		N		1:20	151Eu	AB_2799882	SIMS	Fresh frozen	1		https://dx.doi.org/10.17504/protocols.io.b5qmq5u6	0000-0002-3598-0219	N	Stains myeloid cells including macrophages and dendritic cells. This marker cannot be used to define specific anatomical structures but represents a prioritized target.
5	Liver	P46013	HGNC:7107	Ki67	Mouse	IgG1	8D5	Cell Signaling Technology	9449S		N		1:20	168Er	AB_2797703	SIMS	Fresh frozen	1		https://dx.doi.org/10.17504/protocols.io.b5qmq5u6	0000-0002-3598-0219	N	Stains proliferative cells, likely present in midlobular zone. This marker cannot be used to define a specific anatomical structure or cell type but represents a prioritized target.
5	Liver	P62736	HGNC:130	Alpha smooth muscle actin	Mouse	IgG2a	1A4	Fluidigm	3141017D	BN 2491903	N		1:20	141Pr	AB_2890139	SIMS	Fresh frozen	1		https://dx.doi.org/10.17504/protocols.io.b5qmq5u6	0000-0002-3598-0219	Y	Stains smooth muscle cells in vascular walls, sinusoidal endothelial cells, and activated (myo)fibroblasts. This marker represents a core panel and prioritized target for liver architecture.
5	Liver	Q9Y5Y7	HGNC:14687	LYVE1	Rabbit	IgG	Polyclonal	Abcam	ab14917	GR3392340	Y		1:20	171Yb	AB_301509	SIMS	Fresh frozen	1		https://dx.doi.org/10.17504/protocols.io.b5qmq5u6	0000-0002-3598-0219	Y	Stains hepatic lymphatic endothelial cells and liver sinusoidal endothelial cells. This marker represents a core panel and prioritized target.
6	Pancreas	P01275	HGNC:4191	Pro-glucagon	Mouse	IgG2B	970307	R&D Systems	MAB12491		N		1:100	Oligonucleotide	AB_2895089	CODEX	FFPE	1	Atto550	https://doi.org/10.1038/s41596-021-00556-8	0000-0003-2722-1965, 0000-0002-3343-349X	Y	Defines alpha cells in the Islet of Langerhans anatomical structure of the endocrine pancreas tissue, being the major counterpart to beta cells. This marker represents a core panel and prioritized target in the pancreas OMAP.
6	Pancreas	P01298	HGNC:9327	Pancreatic polypeptide	Rabbit	IgG	Polyclonal	Abcam	ab113694		N		1:100	Oligonucleotide	AB_11156699	CODEX	FFPE	7	Atto550	https://doi.org/10.1038/s41596-021-00556-8	0000-0003-2722-1965, 0000-0002-3343-349X	N	Defines pancreatic polypeptide cells in the Islet of Langerhans (head of pancreas) anatomical structure of the endocrine pancreas tissue, regulating pancreatic secretion activities by both endocrine and exocrine tissues. This marker represents a prioritized target in the pancreas OMAP.
6	Pancreas	P01308	HGNC:6081	Insulin	Mouse	IgG1	C-PEP-01	Thermo Fisher Scientific	MA1-19159		N		1:50	Oligonucleotide	AB_1073884	CODEX	FFPE	3	Atto550	https://doi.org/10.1038/s41596-021-00556-8	0000-0003-2722-1965, 0000-0002-3343-349X	Y	Defines beta cells in the Islet of Langerhans anatomical structure of the endocrine pancreas tissue, being the major counterpart to alpha cells. This marker represents a core panel and prioritized target in the pancreas OMAP.
6	Pancreas	P08670	HGNC:12692	Vimentin	Mouse	IgG2a	O91D3	BioLegend	677802		N		1:100	Oligonucleotide	AB_2565982	CODEX	FFPE	10	Cy5	https://doi.org/10.1038/s41596-021-00556-8	0000-0003-2722-1965, 0000-0002-3343-349X	Y	Defines the stroma of the pancreas as an anatomical structure by labeling mesenchymal cells. This marker represents a core panel and prioritized target in the pancreas OMAP.
6	Pancreas	P08727	HGNC:6436	Cytokeratin 19	Mouse	IgG2a	A53-B/A2	Abcam	ab7754		N		1:100	Oligonucleotide	AB_306048	CODEX	FFPE	4	Atto550	https://doi.org/10.1038/s41596-021-00556-8	0000-0003-2722-1965, 0000-0002-3343-349X	Y	Defines ductal epithelial cells in the ductal tree (large ducts) anatomical structure of the pancreas tissue. This marker represents a core panel and prioritized target in the pancreas OMAP.
6	Pancreas	P10645	HGNC:1929	Chromogranin A	Mouse	IgG1, kappa	LK2H10 + PHE5 + CGA/414	Novus Biologicals	NBP2-34674		N		1:200	Oligonucleotide	AB_2864388	CODEX	FFPE	8	Cy5	https://doi.org/10.1038/s41596-021-00556-8	0000-0003-2722-1965, 0000-0002-3343-349X	N	Defines neural cells and neuroendocrine cells in the Islet of Langerhans anatomical structure of the endocrine pancreas tissue, exerting a regulatory function on the secretion of different hormones. This marker represents a prioritized target in the pancreas OMAP.
6	Pancreas	P10997	HGNC:5329	Islet amyloid polypeptide	Rabbit	IgG	Polyclonal	Atlas Antibodies	HPA053194		N		1:100	Oligonucleotide	AB_2682076	CODEX	FFPE	9	Atto550	https://doi.org/10.1038/s41596-021-00556-8	0000-0003-2722-1965, 0000-0002-3343-349X	N	Defines beta cells in the Islet of Langerhans anatomical structure of the endocrine pancreas tissue, contributing to the maintenance of glucose physiological levels specifically by inhibiting insulin and glucagon secretion. This marker represents a prioritized target in the pancreas OMAP.
6	Pancreas	P12830	HGNC:1748	E-cadherin	Mouse	IgG1, kappa	4A2C7	Thermo Fisher Scientific	33-4000		N		1:100	Oligonucleotide	AB_2533118	CODEX	FFPE	6	Atto550	https://doi.org/10.1038/s41596-021-00556-8	0000-0003-2722-1965, 0000-0002-3343-349X	N	This marker does not define a specific anatomical structure but can be used for cell segmentation. This marker is found within the membrane that surrounds epithelial cells, regulating cell-cell adhesions.
6	Pancreas	P16284	HGNC:8823	CD31	Rabbit	IgG	EP3095	Abcam	ab134168		Y		1:50	Oligonucleotide	AB_2890012	CODEX	FFPE	5	AF488	https://doi.org/10.1038/s41596-021-00556-8	0000-0003-2722-1965, 0000-0002-3343-349X	N	Defines the vasculature of the pancreas being a marker for blood endothelial cells. This marker represents a prioritized target in the pancreas OMAP.
6	Pancreas	P35222	HGNC:2514	Beta-catenin	Mouse	IgG2a	CL3689	Atlas Antibodies	AMab91209		N		1:50	Oligonucleotide	AB_2665844	CODEX	FFPE	2	Cy5	https://doi.org/10.1038/s41596-021-00556-8	0000-0003-2722-1965, 0000-0002-3343-349X	Y	Defines junctions that connect neighboring cells (adherens junctions). This marker cannot be used to describe a specific anatomical structure but represents a core panel and prioritized target in the pancreas OMAP for cell segmentation due to its presence in the plasma membrane.
6	Pancreas	P61278	HGNC:11329	Somatostatin	Mouse	IgG1	7G5	Novus Biologicals	NBP2-37447		N		1:150	Oligonucleotide	AB_2890053	CODEX	FFPE	5	Atto550	https://doi.org/10.1038/s41596-021-00556-8	0000-0003-2722-1965, 0000-0002-3343-349X	Y	Defines delta cells in the Islet of Langerhans anatomical structure of the endocrine pancreas tissue, acting as a paracrine inhibitor of insulin and glucagon secretion. This marker represents a core panel and prioritized target in the pancreas OMAP
6	Pancreas	P62736	HGNC:130	Alpha smooth muscle actin	Mouse	IgG1	4A4	Abcam	ab119952		N		1:50	Oligonucleotide	AB_10901360	CODEX	FFPE	9	AF488	https://doi.org/10.1038/s41596-021-00556-8	0000-0003-2722-1965, 0000-0002-3343-349X	N	Defines smooth muscle cells in vascular walls and, when combined with vimentin, can be used to describe pancreatic stellate cells. This marker represents a prioritized target in the pancreas OMAP.
7	Lung	O15393	HGNC:11876	TMPRSS2	Rabbit	IgG	EPR3861	Abcam	ab239905	GR329302-2 GR3293024-4	Y	5		Cy3	AB_2905504	Cell DIVE	FFPE	4		https://dx.doi.org/10.17504/protocols.io.b4kgqutw	0000-0002-9185-3994, 0000-0001-6638-683X, 0000-0002-0571-0285, 0000-0002-7334-4571, 0000-0002-9143-6509	N	Used to understand viral entry. Cleaves ACE2 to internalize virus.
7	Lung	P01730	HGNC:1678	CD4	Rabbit	IgG	EPR6855	Abcam	ab181724	GR290440-3	Y	5		Cy3	AB_2864377	Cell DIVE	FFPE	10		https://dx.doi.org/10.17504/protocols.io.b4kgqutw	0000-0002-9185-3994, 0000-0001-6638-683X, 0000-0002-0571-0285, 0000-0002-7334-4571, 0000-0002-9143-6509	N	Defines several subsets of T helper subsets including CD4+ T cells, T regulatory cells, and T follicular helper cells. This marker is also expressed on myeloid cells. Used to understand immune response. This marker represents a prioritized target in the lung OMAP.
7	Lung	P01903, P01911	HGNC:4947, HGNC:4948	HLA-DRA, HLA-DRB1	Mouse	IgG2b	LN3	Thermo Fisher Scientific	MS133PABX	133X1710A	N	5		Cy5	AB_63218	Cell DIVE	FFPE	15		https://dx.doi.org/10.17504/protocols.io.b4kgqutw	0000-0002-9185-3994, 0000-0001-6638-683X, 0000-0002-0571-0285, 0000-0002-7334-4571, 0000-0002-9143-6509	N	Defines antigen presenting cells including macrophages and dendritic cells. This marker represents a prioritized target in the lung OMAP.
7	Lung	P04234	HGNC:1673	CD3	Mouse	IgG1, kappa	F7.2.38	Dako	M7254	20036648	N	5		Cy5	AB_2631163	Cell DIVE	FFPE	10		https://dx.doi.org/10.17504/protocols.io.b4kgqutw	0000-0002-9185-3994, 0000-0001-6638-683X, 0000-0002-0571-0285, 0000-0002-7334-4571, 0000-0002-9143-6509	N	Defines T cells and used to understand immune response. This marker represents a prioritized target in the lung OMAP.
7	Lung	P04264, P13647, P02538, P04259, P48668, P05787	HGNC:6412, HGNC:6442, HGNC:6443, HGNC:6444, HGNC:20406, HGNC:6446	Cytokeratin 1, 5, 6A, 6B, 6C, 8	Mouse	IgG1	PCK-26	Sigma	C1801	062M4768	N	5		Cy3	AB_476824	Cell DIVE	FFPE	6		https://dx.doi.org/10.17504/protocols.io.b4kgqutw	0000-0002-9185-3994, 0000-0001-6638-683X, 0000-0002-0571-0285, 0000-0002-7334-4571, 0000-0002-9143-6509	N	Defines epithelial cells and used as a segmentation marker for image analysis. This marker represents a prioritized target in the lung OMAP.
7	Lung	P04275	HGNC:12726	VWF	Rabbit	IgG	EPR12010	Abcam	ab179451	GR146138-3	N	2		Cy3	AB_2890242	Cell DIVE	FFPE	13		https://dx.doi.org/10.17504/protocols.io.b4kgqutw	0000-0002-9185-3994, 0000-0001-6638-683X, 0000-0002-0571-0285, 0000-0002-7334-4571, 0000-0002-9143-6509	N	Defines lung megakaryocytes and endothelial cells. Used to understand RAS Pathway/Activation. This marker represents a prioritized target in the lung OMAP.
7	Lung	P05023	HGNC:799	Na/K ATPase	Rabbit	IgG	EP1845Y	Abcam	ab167390	GR265604-1	Y	5		Cy5	AB_2890241	Cell DIVE	FFPE	6		https://dx.doi.org/10.17504/protocols.io.b4kgqutw	0000-0002-9185-3994, 0000-0001-6638-683X, 0000-0002-0571-0285, 0000-0002-7334-4571, 0000-0002-9143-6509	N	Used as a segmentation marker for image analysis. This marker represents a prioritized target in the lung OMAP.
7	Lung	P05362	HGNC:5344	ICAM1	Mouse	IgG2a	G-5	Santa Cruz	sc-8439 AF647	H3019	N	15		AF647	AB_2905502	Cell DIVE	FFPE	3		https://dx.doi.org/10.17504/protocols.io.b4kgqutw	0000-0002-9185-3994, 0000-0001-6638-683X, 0000-0002-0571-0285, 0000-0002-7334-4571, 0000-0002-9143-6509	N	Used to understand the RAS Pathway/Activaton as well as endothelial cell activation.
7	Lung	P07711	HGNC:2537	Cathepsin L	Mouse	IgG1	33/2	Novus Biologicals	NB100-1775	07M4845V	N	10		Cy5	AB_10124480	Cell DIVE	FFPE	4		https://dx.doi.org/10.17504/protocols.io.b4kgqutw	0000-0002-9185-3994, 0000-0001-6638-683X, 0000-0002-0571-0285, 0000-0002-7334-4571, 0000-0002-9143-6509	N	Used to understand viral entry.
7	Lung	P08174	HGNC:2665	CD55	Rabbit	IgG	Polyclonal	Proteintech	26580-1-AP	45588	N	10		Cy3	AB_2880559	Cell DIVE	FFPE	11		https://dx.doi.org/10.17504/protocols.io.b4kgqutw	0000-0002-9185-3994, 0000-0001-6638-683X, 0000-0002-0571-0285, 0000-0002-7334-4571, 0000-0002-9143-6509	N	Used to understand the RAS Pathway/Activation.
7	Lung	P08670	HGNC:12692	Vimentin	Rabbit	IgG	D21H3	Cell Signaling Technology	9854S	12	N	10		AF488	AB_10829352	Cell DIVE	FFPE	11		https://dx.doi.org/10.17504/protocols.io.b4kgqutw	0000-0002-9185-3994, 0000-0001-6638-683X, 0000-0002-0571-0285, 0000-0002-7334-4571, 0000-0002-9143-6509	N	Defines mesenchymal cells and intermediate filaments. This marker represents a prioritized target in the lung OMAP.
7	Lung	P10966	HGNC:1707	CD8	Mouse	IgG1, kappa	C8/144B	Dako	M7103	20071297	N	5		Cy5	AB_2075537	Cell DIVE	FFPE	11		https://dx.doi.org/10.17504/protocols.io.b4kgqutw	0000-0002-9185-3994, 0000-0001-6638-683X, 0000-0002-0571-0285, 0000-0002-7334-4571, 0000-0002-9143-6509	N	Defines cytotoxic T cells. Used to understand immune response. This marker represents a prioritized target in the lung OMAP.
7	Lung	P11684	HGNC:12523	CCSP	Mouse	IgG2a	C2	Abcam	ab239472	KPY01191 KPY0120121	N	5		Cy5	AB_2905498	Cell DIVE	FFPE	9		https://dx.doi.org/10.17504/protocols.io.b4kgqutw	0000-0002-9185-3994, 0000-0001-6638-683X, 0000-0002-0571-0285, 0000-0002-7334-4571, 0000-0002-9143-6509	Y	Defines club cell of bronchiole. This marker represents a core panel and prioritized target in the lung OMAP.
7	Lung	P11836	HGNC:7315	CD20	Rabbit	IgG	SP32	Spring Bioscience	M3324	130430	Y	5		Cy3	AB_1660758	Cell DIVE	FFPE	12		https://dx.doi.org/10.17504/protocols.io.b4kgqutw	0000-0002-9185-3994, 0000-0001-6638-683X, 0000-0002-0571-0285, 0000-0002-7334-4571, 0000-0002-9143-6509	N	Define B cells and used to understand immune response. This marker represents a prioritized target in the lung OMAP.
7	Lung	P12830, P19022, P22223, P55283, P33151, P55285, Q9ULB5, P55286, Q9ULB4, Q9Y6N8, P55287, P55289, P55290, P55291, O75309, Q12864, Q13634, Q9H159, Q9HBT6, Q9UJ99, Q9H251, Q86UP0	HGNC:1748, HGNC:1759, HGNC:1762, HGNC:1763, HGNC:1764, HGNC:1765, HGNC:1766, HGNC:1767, HGNC:1768, HGNC:1749, HGNC:1750, HGNC:1751, HGNC:1753, HGNC:1754, HGNC:1755, HGNC:1756, HGNC:1757, HGNC:1758, HGNC:1760, HGNC:13251, HGNC:13733, HGNC:14265	Cadherin 1, 2, 3, 4, 5, 6, 7, 8, 9, 10, 11, 12, 13, 15, 16, 17, 18, 19, 20, 22, 23, 24	Rabbit	IgG	Polyclonal	Neomarkers	RB-9036-P0	9036P909E	N	5		Cy5	AB_149846	Cell DIVE	FFPE	8		https://dx.doi.org/10.17504/protocols.io.b4kgqutw	0000-0002-9185-3994, 0000-0001-6638-683X, 0000-0002-0571-0285, 0000-0002-7334-4571, 0000-0002-9143-6509	N	Used as a segmentation marker for image analysis. This marker represents a prioritized target in the lung OMAP.
7	Lung	P16284	HGNC:8823	CD31	Mouse	IgG1	89C2	Cell Signaling Technology	3528BF	5	N	5		Cy3	AB_2160882	Cell DIVE	FFPE	9		https://dx.doi.org/10.17504/protocols.io.b4kgqutw	0000-0002-9185-3994, 0000-0001-6638-683X, 0000-0002-0571-0285, 0000-0002-7334-4571, 0000-0002-9143-6509	Y	Defines endothelial cells (broadly). Used to understand angiogenesis. This marker represents a core panel and prioritized target in the lung OMAP.
7	Lung	P19320	HGNC:12663	VCAM1	Rabbit	IgG	EPR5047	Abcam	ab134047	GR3346338-1, GR3375149-1	Y	5		Cy5	AB_2721053	Cell DIVE	FFPE	14		https://dx.doi.org/10.17504/protocols.io.b4kgqutw	0000-0002-9185-3994, 0000-0001-6638-683X, 0000-0002-0571-0285, 0000-0002-7334-4571, 0000-0002-9143-6509	N	Used to understand RAS Pathway/Activation and endothelial cell activation.
7	Lung	P30556	HGNC:336	AGTR1	Rabbit	IgG	Polyclonal	LS Bio	LS-C407684-100	195217	N	5		Cy3	AB_2905497	Cell DIVE	FFPE	2		https://dx.doi.org/10.17504/protocols.io.b4kgqutw	0000-0002-9185-3994, 0000-0001-6638-683X, 0000-0002-0571-0285, 0000-0002-7334-4571, 0000-0002-9143-6509	N	Used to understand the RAS Pathway/Activation.
7	Lung	P34810	HGNC:1693	CD68	Mouse	IgG1, kappa	KP1	Thermo Fisher Scientific	MS-397-PABX	397X1607A	N	2.5		Cy5	AB_720551	Cell DIVE	FFPE	12		https://dx.doi.org/10.17504/protocols.io.b4kgqutw	0000-0002-9185-3994, 0000-0001-6638-683X, 0000-0002-0571-0285, 0000-0002-7334-4571, 0000-0002-9143-6509	N	Defines interstitial macrophages, alveolar macrophages, and M1 macrophages. Used to understand the immune response. This marker represents a prioritized target in the lung OMAP.
7	Lung	P35228	HGNC:7873	eNOS	Mouse	IgG1	M221	Abcam	ab76198	GR3360022-3	N	0.25		Cy5 secondary detection	AB_1310183	Cell DIVE	FFPE	1		https://dx.doi.org/10.17504/protocols.io.b4kgqutw	0000-0002-9185-3994, 0000-0001-6638-683X, 0000-0002-0571-0285, 0000-0002-7334-4571, 0000-0002-9143-6509	N	Defines endothelial cells. Induced by hypoxia and inflammation. This marker represents a prioritized target in the lung OMAP.
7	Lung	P35228	HGNC:7873	iNOS	Mouse	IgG1	4E5	Novus Biologicals	NBP2-22119	A-4	Y	5		Cy5	AB_2905500	Cell DIVE	FFPE	2		https://dx.doi.org/10.17504/protocols.io.b4kgqutw	0000-0002-9185-3994, 0000-0001-6638-683X, 0000-0002-0571-0285, 0000-0002-7334-4571, 0000-0002-9143-6509	N	Defines M1 macrophages, interstitial macrophages, and alveolar macrophages. Used to understand inflammation. This marker represents a prioritized target in the lung OMAP.
7	Lung	P50052	HGNC:338	ATR2	Rabbit	IgG	Polyclonal	Sigma	SAB3500098	87591802	N	10		AF555-zenon	AB_10603401	Cell DIVE	FFPE	5		https://dx.doi.org/10.17504/protocols.io.b4kgqutw	0000-0002-9185-3994, 0000-0001-6638-683X, 0000-0002-0571-0285, 0000-0002-7334-4571, 0000-0002-9143-6509	N	Used to understand the RAS Pathway/Activation.
7	Lung	P62736	HGNC:130	Alpha smooth muscle actin	Mouse	IgG2a	1A4	Sigma	C6198	127M4859V	N	2.5		Cy3	AB_476856	Cell DIVE	FFPE	14		https://dx.doi.org/10.17504/protocols.io.b4kgqutw	0000-0002-9185-3994, 0000-0001-6638-683X, 0000-0002-0571-0285, 0000-0002-7334-4571, 0000-0002-9143-6509	Y	Defines myofibroblasts, smooth muscle cells of airways and vessels, and myoepithelial cells of glands. This marker represents a core panel and prioritized target in the lung OMAP.
7	Lung	P62753	HGNC:10429	Ribosomal protein S6	Mouse	IgG2b, kappa	C-8	Santa Cruz	sc-74459 AF647	D2418	N	5		AF647	AB_2905501	Cell DIVE	FFPE	7		https://dx.doi.org/10.17504/protocols.io.b4kgqutw	0000-0002-9185-3994, 0000-0001-6638-683X, 0000-0002-0571-0285, 0000-0002-7334-4571, 0000-0002-9143-6509	N	Used as a segmentation marker for image analysis. This marker represents a prioritized target in the lung OMAP.
7	Lung	P98088	HGNC:7515	MUC5AC	Mouse	IgG1	1-13M1	Abcam	ab24070	GR3360418-1, GR3361326-1	N	5		Cy3	AB_447844	Cell DIVE	FFPE	15		https://dx.doi.org/10.17504/protocols.io.b4kgqutw	0000-0002-9185-3994, 0000-0001-6638-683X, 0000-0002-0571-0285, 0000-0002-7334-4571, 0000-0002-9143-6509	N	Defines lung goblet cells. This marker represents a prioritized target in the lung OMAP.
7	Lung	Q15109	HGNC:320	RAGE	Goat	IgG	Polyclonal	R&D Systems	AF1145	HCE0719001	N	5		Cy3	AB_354628	Cell DIVE	FFPE	8		https://dx.doi.org/10.17504/protocols.io.b4kgqutw	0000-0002-9185-3994, 0000-0001-6638-683X, 0000-0002-0571-0285, 0000-0002-7334-4571, 0000-0002-9143-6509	Y	Defines alveolar epithelial cells, specifically AT1/Type I pneumocytes. This marker represents a core panel and prioritized target in the lung OMAP.
7	Lung	Q6ZYK7	HGNC:9605	COX2	Mouse	IgG1, kappa	COX 229	Invitrogen	35-8200	RE231769	N	7.5		Cy5	AB_2533224	Cell DIVE	FFPE	13		https://dx.doi.org/10.17504/protocols.io.b4kgqutw	0000-0002-9185-3994, 0000-0001-6638-683X, 0000-0002-0571-0285, 0000-0002-7334-4571, 0000-0002-9143-6509	N	Used to understand inflammation.
7	Lung	Q99758	HGNC:33	ABCA3	Rabbit	IgG	Polyclonal	Novus Biologicals	NBP1-89310	17619	N	0.1		Cy3 secondary detection	AB_11041643	Cell DIVE	FFPE	1		https://dx.doi.org/10.17504/protocols.io.b4kgqutw	0000-0002-9185-3994, 0000-0001-6638-683X, 0000-0002-0571-0285, 0000-0002-7334-4571, 0000-0002-9143-6509	Y	Defines alveolar epithelial cells, specifically AT2/Type II pneumocytes. This marker represents a core panel and prioritized target in the lung OMAP.
7	Lung	Q9BYF1	HGNC:13557	ACE2	Rabbit	IgG	EPR4435(2)	Abcam	ab239924	GR3341781-5	Y	5		Cy3	AB_2861381	Cell DIVE	FFPE	7		https://dx.doi.org/10.17504/protocols.io.b4kgqutw	0000-0002-9185-3994, 0000-0001-6638-683X, 0000-0002-0571-0285, 0000-0002-7334-4571, 0000-0002-9143-6509	N	Used to understand viral entry. Binds to virus for entry upon cleavage.
7	Lung	Q9Y5Y7	HGNC:14687	LYVE1	Goat	IgG	Polyclonal	R&D Systems	AF2089-SP	KPY0120121	N	7.5		Cy3	AB_355144	Cell DIVE	FFPE	3		https://dx.doi.org/10.17504/protocols.io.b4kgqutw	0000-0002-9185-3994, 0000-0001-6638-683X, 0000-0002-0571-0285, 0000-0002-7334-4571, 0000-0002-9143-6509	Y	Defines lymphatic endothelial cells and lymphatic vessels. This marker represents a core panel and prioritized target in the lung OMAP.
