# Supplementary material for: Organ Mapping Antibody Panels: a community resource for standardized multiplexed tissue imaging
Source: Nat Methods. 2023 Jul 19;20(8):1174–8. doi: 10.1038/s41592-023-01846-7 (PMC10406602; doi:10.1038/s41592-023-01846-7)
Supplement: Supplementary file 5 — Summary of anatomical structures and cell types identified by each OMAP with core protein biomarkers highlighted. [file 41592_2023_1846_MOESM5_ESM.xlsx]

## Sheet: Intestine_CODEX
Supplementary Table 2. Summary of the anatomical structures and cell types identified by each OMAP with core protein biomarkers highlighted.
Organ: Intestine (CODEX)
**Do not read across rows. Two distinct tables - (1) Anatomical Structures and (2) Cell Types with the markers used for identification. Note that the most important marker for each cell type is highlighted in bold.**
#AS= 30			#CT= 33
Anatomical Structures		CT ID	Cell Types	BProtein
Circular Muscle Layer			CD57+ Enterocyte	CD57, Cytokeratin 1/2/3/4/5/6/7/8/10/14/15/16/17/19, CDX2, CD138, MUC1
Connective Tissue			CD66+ Enterocyte	CD66, Cytokeratin 1/2/3/4/5/6/7/8/10/14/15/16/17/19, CDX2, CD138, MUC1
Crypt		CL:0009018	Innate Lymphoid Cell	CD127, CD7, CD117, CD161, CD45
Blood Vessel		CL:0009010	Transient Amplifying Cell	Ki67, CD44, Cytokeratin 1/2/3/4/5/6/7/8/10/14/15/16/17/19, SOX9
Gut Associated Lymphoid Tissue (GALT)/Isolated Lymphoid Follicle (ILF)		CL:0002088	Interstitial Cell of Cajal	CD117, CD44
Lamina Propria		CL:0002138	Lymphatic Endothelial Cell	Podoplanin, CD34, CD36, CD90
Gut Associated Lymphoid Tissue (GALT)/Lamina Propria		CL:0000863	Inflammatory Macrophage (M1)	CD68, CD45
Longitudinal Muscle Layer		CL:0000890	Alternatively Activated Macrophage (M2)	CD163, CD45, CD206
Lymphatic Vessel			MUC1+ Enterocyte	MUC1, CDX2, CD138, Cytokeratin 1/2/3/4/5/6/7/8/10/14/15/16/17/19
Mucosa		CL:0019017	Smooth Muscle Cell	Alpha smooth muscle actin, CD49a, Vimentin
Muscularis Externa		CL:0000623	Natural Killer Cell	CD57, CD7, CD56, CD45, CD90, CD161, NKG2D
Muscularis Mucosa		CL:0002319	Neural Cell	Synaptophysin, CD56
Muscularis Propria		CL:0000165	Neuroendocrine Cell	Chromogranin A, Synaptophysin
Nerve		CL:0000775	Neutrophils	CD16, CD15, CD45, CD66
Serosa		CL:0000510	Paneth Cell	Defensin alpha 5, Cytokeratin 1/2/3/4/5/6/7/8/10/14/15/16/17/19
Submucosa		CL:0000786	Plasma Cell	CD138, CD38, CD45
Submucosal Plexus of Meissner		CL:0000076	Enterocyte	Cytokeratin 1/2/3/4/5/6/7/8/10/14/15/16/17/19, CDX2, CD138
Subserosa		CL:0000499	Stromal Cell	Vimentin, CD49a, CD90, FAP, Podoplanin
Glandular Epithelium		CL:0000624	CD4-positive, alpha-beta T cell	CD4, CD3, CD45
Paneth Enriched Epithelium		CL:0000625	CD8-positive, alpha-beta T cell	CD8, CD3, CD45
Intraepithelial Lymphocyte Enriched Epithelium		CL:0000897	Memory CD4+ T cell	CD4, CD3, CD44, CD45, CD45RO, CD69
Plasma Cell Enriched Epithelium		CL:0000909	Memory CD8+ T cell	CD8, CD3, CD44, CD45, CD45RO, CD69
Transit Amplifying Zone		CL:0000236	B Cell	CD19, CD21, CD44, CD45, HLA-DR
Secretory Epithelium		CL:0001058	Plasmacytoid Dendritic Cell	CD123, CD45, HLA-DR
Lacteal		CL:0000451	Dendritic Cell	CD11c, CD45, HLA-DR
Villus		CL:0000145	Professional Antigen Presenting Cell	HLA-DR, CD45
Submucosal Secretory Gland		CL:0000071	Blood Vessel Endothelial Cell	CD31, CD34
Myenteric Plexus of Auerbach		CL:0019031	Intestine Goblet Cell	MUC2, Cytokeratin 1/2/3/4/5/6/7/8/10/14/15/16/17/19, CDX2, CD138, ITLN1
Capillary		CL:0009017	Intestinal Crypt Stem Cell of Small Intestine	OLFM4, CDX2, CD138, Cytokeratin 1/2/3/4/5/6/7/8/10/14/15/16/17/19, Ki67, MUC1
Serosal Mesothelium		CL:0002250	Intestinal Crypt Stem Cell	CD49f, CDX2, CD138, Cytokeratin 1/2/3/4/5/6/7/8/10/14/15/16/17/19, Ki67, MUC1
		CL:0000815	T Regulatory Cell	CD25, CD3, CD4, CD45
		CL:0000097	Mast Cell	CD117, CD45
		CL:0000787	Memory B Cell	CD19, CD45RO, CD45, HLA-DR

## Sheet: Kidney_CODEX
Supplementary Table 2. Summary of the anatomical structures and cell types identified by each OMAP with core protein biomarkers highlighted.
Organ: Kidney (CODEX)
**Do not read across rows. Two distinct tables - (1) Anatomical Structures and (2) Cell Types with the markers used for identification. Note that the most important marker for each cell type is highlighted in bold.**
#AS= 29			#CT= 22
Anatomical Structures		CT ID	Cell Types	BProtein	Additional morphological and spatial features for cell phenotyping
Collecting Duct (Cortex)		CL:1001096	Afferent Arteriole Endothelial Cell	Aquaporin 1, CD31
Collecting Duct (Inner Medulla)		CL:1001107	Ascending Thin Limb Cell	Uromodulin, Beta-catenin, Cytokeratin 7, E-cadherin	Simple squamous epithelium
Collecting Duct (Outer Medulla)		CL:1001106	Thick Ascending Limb Cell	Uromodulin, Beta-catenin, Cytokeratin 7, E-cadherin	Prominent nuclei, simple cuboidal to low columnar epithelium
Cortex of Kidney		CL:1000454	Collecting Duct Cell	Aquaporin 2, Beta-catenin, Cytokeratin 7, E-cadherin	Columnar epithelial cells, visible nuclei, clear lumens and tight junctions
Descending Thin Limb of Loop of Henle		CL:1000718	Inner Medullary Collecting Duct Principal Cell	Aquaporin 2, Beta-catenin, Cytokeratin 7, E-cadherin	Spatial location can distinguish Inner and Outer Medullary Collecting Duct Principal Cells
Distal Convoluted Tubule		CL:1000716	Outer Medullary Collecting Duct Principal Cell	Aquaporin 2, Beta-catenin, Cytokeratin 7, E-cadherin	Spatial location can distinguish Inner and Outer Medullary Collecting Duct Principal Cells
Endothelium (Non Glomerular)		CL:1000768	Connecting Tubule Cell	Calbindin, Beta-catenin, Cytokeratin 7, E-cadherin	Spatial location can be used for cell typing
Glomerular Capillary Endothelium		CL:1001109	Cortical Thick Ascending Limb Cell	Uromodulin, Beta-catenin, Cytokeratin 7, E-cadherin	Spatial location (medulla versus cortex) can be used to distinguish from Medullary Thick Ascending Limb Cell
Glomerular Epithelium		CL:1001111	Descending Thin Limb Cell	Aquaporin 1, Cytokeratin 7	Simple squamous epithelium
Glomerular Mesangium		CL:1000849	Distal Convoluted Tubule Cell	Calbindin, Beta-catenin	Simple cuboidal epithelium
Inner Medulla of Kidney		CL:0000115	Endothelial Cell	CD31
Interstitium		CL:1000692	Kidney Interstitial Fibroblast	CD90, Vimentin
Juxtamedullary Cortex		CL:1001005	Glomerular Capillary Endothelial Cell	Aquaporin 1, CD93, VEGFR2, CD31
Kidney Capsule		CL:0000648	Juxtaglomerular Granular Cell (Renin positive)	Renin, Alpha smooth muscle actin, Vimentin
Kidney Outer Medulla Inner Stripe		CL:0000097	Mast Cell	Tryptase, CD45
Kidney Outer Medulla Outer Stripe		CL:1001108	Medullary Thick Ascending Limb Cell	Uromodulin, Beta-catenin, Cytokeratin 7, E-cadherin	Spatial location (medulla versus cortex) can be used to distinguish from Cortical Thick Ascending Limb Cell
Loop of Henle (Thick Limb)		CL:1000742	Mesangial Cell	CD90, Alpha smooth muscle actin, Vimentin
Loop of Henle (Thin Limb)		CL:1000452	Parietal Epithelial Cell	Cytokeratin 7	Simple squamous epithelium, located in renal corpuscle
Medullary Ray		CL:1001033	Peritubular Capillary Endothelial Cell	MARCKS, CD93, VEGFR2
Nephron		CL:0000653	Podocyte	Synaptopodin, Nestin, Vimentin
Outer Cortex of Kidney		CL:0002306	Proximal Tubule Epithelial Cell	Aquaporin 1, Beta-catenin, CD90, Cytokeratin 7	Simple cuboidal epithelium
Proximal Convoluted Tubule Segment 1		CL:1001318	Vascular Smooth Muscle Cell/Pericyte (general)	Alpha smooth muscle actin, Vimentin
Proximal Convoluted Tubule Segment 2
Proximal Straight Tubule Segment 3
Proximal Tubule
Renal Medulla
Bowman's Capsule
Vasa Recta
Macula Densa

## Sheet: Liver_SIMS
Supplementary Table 2. Summary of the anatomical structures and cell types identified by each OMAP with core protein biomarkers highlighted.
Organ: Liver (SIMS)
**Do not read across rows. Two distinct tables - (1) Anatomical Structures and (2) Cell Types with the markers used for identification. Note that the most important marker for each cell type is highlighted in bold.**
#AS= 24			#CT= 14
Anatomical Structures		CT ID	Cell Types	BProtein	Additional morphological and spatial features for cell phenotyping
Bile Ductule		CL:0000738	Leukocyte	CD45, CD32
Central Vein		CL:0000624	CD4-positive, alpha-beta T cell	CD4, CD45
Connective Tissue		CL:0000241	Cuboidal Cell	Cytokeratin 19, EpCAM	Small cholangiocytes are cuboidal
Hepatic Artery		CL:0000075	Columnar Cell	Cytokeratin 19, EpCAM	Large cholangiocytes are columnar and have cilae
Hepatic Lobule		CL:0000071	Hepatic Blood Endothelial Cell	CD31, CD34
Hepatic Sinusoid		CL:0002138	Hepatic Lymphatic Endothelial Cell	LYVE1	Located in the portal tract
Lymphatic Vessel		CL:0000182	Hepatocyte	Hep Par-1/CPS1, Arginase 1
Portal Tract		CL:0000091	Kupffer Cell	CD68, Arginase 1, CD45
Portal Vein		CL:1000398	Liver Sinusoid Endothelial Cell	LYVE1	Distributed throughout the liver
Stroma of Portal Triad		CL:0019029	Pericentral Hepatocyte	Glutamine synthetase, CYP2E1
Metabolic Zone 1 (Periportal)		CL:0019026	Periportal Hepatocyte	ASS1, Albumin, Arginase 1
Metabolic Zone 2		CL:0000192	Smooth Muscle Cell	Alpha smooth muscle actin
Metabolic Zone 3 (Pericentral)		CL:0000632	Hepatic Stellate Cell	GFAP
Portal Artery		CL:0000077	Mesothelial Cells	Cytokeratin 19
Mesothelium of Liver Capsule
Bile Canaliculi
Hepatic Vein
Liver Capsule
Liver Acinus
Space of Disse
Interlobular Septum
Canals of Hering
Interlobular Bile Duct
Intrahepatic Bile Duct

## Sheet: LN_IBEX
Supplementary Table 2. Summary of the anatomical structures and cell types identified by each OMAP with core protein biomarkers highlighted.
Organ: Lymph Node (IBEX)
**Do not read across rows. Two distinct tables - (1) Anatomical Structures and (2) Cell Types with the markers used for identification. Note that the most important marker for each cell type is highlighted in bold.**
#AS= 28			#CT= 30
Anatomical Structures		CT ID	Cell Types	BProtein	Additional morphological and spatial features for cell phenotyping
Afferent Lymphatic Vessel		CL:0009105	T Cell Zone Reticular Cell	CD49a, Alpha smooth muscle actin, CD39, Collagen IV, Desmin, Lumican, Vimentin	Located in the T cell zone of the lymph node
Arteriole		CL:0009104	B Cell Zone Reticular Cell	CXCL13, CD39, Collagen IV, Vimentin
Capillary		CL:0000071	Blood Vessel Endothelial Cell	CD31, CD39, Collagen IV
Capsule		CL:0009112	Centroblast	Ki67, BCL6, CD10, CD20, CD45, HLA-DR
Cortex		CL:0009111	Centrocyte	BCL6, CD10, CD20, CD45, HLA-DR, Ki67
Dark Zone		CL:0002399	Conventional Dendritic Cell (cDC2)	CD1c, CD11c, CD45, HLA-DR
Efferent Lymphatic Vessel		CL:0000451	Dendritic Cell	CD11c, CD45, HLA-DR
Germinal Center		CL:0002138	Lymphatic Endothelial Cell	LYVE1, CD31
High Endothelial Venule		CL:0000442	Follicular Dendritic Cell	CD21, CD35, CXCL13
Interfollicular Cortex			Follicular Dendritic Cell (Light Zone)	CD23, CD21, CD35, CXCL13
Light Zone		CL:0000235	Macrophage	CD68, CD11c, CD4, CD45, HLA-DR
Lymphatic Artery		CL:0009103	Marginal Reticular Cell	CD49a, Alpha smooth muscle actin, CD39, Collagen IV, Desmin, Lumican, Vimentin	Located in the subcapsular sinus of the lymph node
Lymphatic Vessel		CL:0009106	Medullary Reticular Cell	CD49a, Alpha smooth muscle actin, CD39, Collagen IV, Desmin, Lumican, Vimentin	Located in the medulla of the lymph node
Mantle Zone		CL:0000186	Myofibroblast	Alpha smooth muscle actin, CD39, CD49a, Collagen IV, Desmin, Lumican, Vimentin
Medulla		CL:0000788	Naive B Cell	IgD, BCL2, CD1c, CD20, CD21, CD23, CD45, HLA-DR
Medullary Cord		CL:0000787	Memory B Cell	CD20, CD45, HLA-DR	Negative for IgD and BCL2
Medullary Sinus		CL:0000624	CD4-positive, alpha-beta T cell	CD4, CD3, CD45
Paracortex		CL:0000897	Memory CD4+ T cell	CD4, CD3, CD44, CD45, CD49a, CD69
Paracortical Cord		CL:0000625	CD8-positive, alpha-beta T cell	CD8, CD3, CD45
Paracortical Sinus		CL:0000909	Memory CD8+ T cell	CD8, CD3, CD44, CD45, CD49a, CD69
Primary Follicle		CL:0000623	Natural Killer Cell	CD94, CD45
Secondary Follicle		CL:0000786	Plasma Cell	CD138, IRF4, CD45
Subcapsular Sinus		CL:0000980	Plasmablast	CD138, CD20, CD45, IRF4
Subcapsular Sinus Ceiling		CL:0019017	Smooth Muscle Cell	Alpha smooth muscle actin
Subcapsular Sinus Floor		CL:0002038	T Follicular Helper Cell	PD1, CD3, CD4, CD45, CD69, ICOS
Trabeculae		CL:0009113	T Follicular Regulatory Cell	FOXP3, CD3, CD4, CD25, CD45	Located in B cell follicles
Trabecular Sinus		CL:0000815	T Regulatory Cell	FOXP3, CD3, CD4, CD25, CD45	Located in the T cell zone
Venule		CL:0000888	Tingible Body Macrophage	SPARC, CD11c, CD4, CD45, CD68
		CL:0000775	Neutrophil	CD10, CD45
		CL:0009047	Medullary Sinus Macrophage	DC-SIGN, CD11c, CD4, CD45, CD163, HLA-DR, LYVE1

## Sheet: Lung_Cell DIVE
Supplementary Table 2. Summary of the anatomical structures and cell types identified by each OMAP with core protein biomarkers highlighted.
Organ: Lung (Cell DIVE)
**Do not read across rows. Two distinct tables - (1) Anatomical Structures and (2) Cell Types with the markers used for identification. Note that the most important marker for each cell type is highlighted in bold.**
#AS= 28			#CT= 32
Anatomical Structures		CT ID	Cell Types	BProtein	Additional morphological and spatial features for cell phenotyping
Trachea		CL:0019019	Airway Smooth Muscle	Alpha smooth muscle actin, Vimentin
Trachea Blood Vessel		CL:0000583	Alveolar Macrophage	CD68, iNOS	Located in the alveoli
Tracheal Cartilage		CL:1000413	Arterial Endothelial Cell	CD31, eNOS, VWF
Tracheal Epithelium		CL:0002062	AT1	RAGE
Tracheal Smooth Muscle		CL:0002063	AT2	ABCA3
Pulmonary Lobule		CL:0000236	B Cell	CD20
Bronchus		CL:0002598	Bronchial Smooth Muscle Cell	Alpha smooth muscle actin, Vimentin	Smooth muscle cells of bronchus, pulmonary artery, vein, and lymphatic vessel can be distinguished by their spatial location and relation to the surface epithelium/endothelium
Bronchial Associated Lymphoid Tissue		CL:4028001	Pulmonary Capillary Endothelial Cell	CD31
Bronchial Artery		CL:0000451	Dendritic Cell	HLA-DRB1, HLA-DRA
Bronchial Epithelium		CL:0002332	Ciliated Cell of the Bronchus	Cytokeratin 1/5/6A/6B/6C/8	Ciliated, prismatic epithelial cell
Bronchial Smooth Muscle		CL:0000158	Club Cell	CCSP
Bronchial Submucosal Gland		CL:1000143	Goblet Cell	MUC5AC	Located inside the bronchial epithelium
Bronchial Vein		LMHA:00213	Interstitial Macrophage	CD68, iNOS	Located in the interstitium
Pulmonary Artery		CL:0000863	Inflammatory macrophage	iNOS, CD68
Pulmonary Arterial Endothelium		CL:0000556	Lung Megakaryocyte	VWF
Pulmonary Arterial Smooth Muscle		CL:0002138	Lymphatic Endothelial Cell	LYVE1
Pulmonary Vein		CL:0019017	Lymphatic Vessel Smooth Muscle Cell	Alpha smooth muscle actin, Vimentin	Smooth muscle cells of bronchus, pulmonary artery, vein, and lymphatic vessel can be distinguished by their spatial location and relation to the surface epithelium/endothelium
Pulmonary Vein Endothelium		CL:0002553	Fibroblast of Lung	Vimentin
Pulmonary Vein Smooth Muscle		CL:1001568	Pulmonary Artery Endothelial Cell	CD31, eNOS, VWF
Pulmonary Lymphatic Vessel		CL:0002557	Pulmonary Artery Fibroblast	Vimentin
Primary Bronchiole		CL:0002591	Pulmonary Artery Smooth Muscle Cell	Alpha smooth muscle actin, Vimentin	Smooth muscle cells of bronchus, pulmonary artery, vein, and lymphatic vessel can be distinguished by their spatial location and relation to the surface epithelium/endothelium
Terminal/Transitional Bronchiole		CL:0019018	Blood Vessel Smooth Muscle Cell	Alpha smooth muscle actin, Vimentin
Respiratory Bronchiole		CL:0000624	CD4-positive, alpha-beta T cell	CD4, CD3
Pulmonary Acinus		CL:0000625	CD8-positive, alpha-beta T cell	CD8, CD3
Alveoli		CL:0002600	Smooth Muscle Cell of Trachea	Alpha smooth muscle actin, Vimentin	Smooth muscle cells of bronchus, pulmonary artery, vein, and lymphatic vessel can be distinguished by their spatial location and relation to the surface epithelium/endothelium
Alveolar Capillary		CL:0002598	Bronchial Smooth Muscle Cell	Alpha smooth muscle actin, Vimentin
Alveolar Duct		LMHA:00693	Submucosal Gland Collecting Duct Epithelium	Cytokeratin 1/5/6A/6B/6C/8	Cuboidal or prismatic epithelial cells
Visceral Pleura		LMHA:00238	Submucosal Gland Mucous Cell	MUC5AC	Submucosal Gland Mucous Cells are located in the submucosa of large bronchi, often near cartilage, and are not located inside the bronchial epithelium itself like Goblet Cells
		CL:0000185	Submucosal Gland Myoepithelium	Alpha smooth muscle actin
		CL:0019018	Vascular Smooth Muscle	Alpha smooth muscle actin, Vimentin	Smooth muscle cells of bronchus, pulmonary artery, vein, and lymphatic vessel can be distinguished by their spatial location and relation to the surface epithelium/endothelium
		CL:0019018	Interlobulary Vein Smooth Muscle Cell	CD31
		CL:1000491	Mesothelial Cell of Pleura	Cytokeratin 1/5/6A/6B/6C/8, Vimentin

## Sheet: Pancreas_CODEX
Supplementary Table 2. Summary of the anatomical structures and cell types identified by each OMAP with core protein biomarkers highlighted.
Organ: Pancreas (CODEX)
**Do not read across rows. Two distinct tables - (1) Anatomical Structures and (2) Cell Types with the markers used for identification. Note that the most important marker for each cell type is highlighted in bold.**
#AS= 10			#CT= 11
Anatomical Structures		CT ID	Cell Types	BProtein
Endocrine Pancreas		CL:1001433	Ductal Epithelial Cell	Cytokeratin 19, Beta-catenin, E-cadherin
Islet of Langerhans		CL:0000146	Simple Columnar Epithelial Cell	Cytokeratin 19, Beta-catenin, E-cadherin
Pancreatic Ductal Tree		CL:0008024	Pancreatic Endocrine Cell (General)	Chromogranin A, Beta-catenin, E-cadherin
Interstitium		CL:0000071	Blood Vessel Endothelial Cell	CD31
Pancreatic Acinus		CL:0002574	Stromal Cell of Pancreas	Vimentin
Periductular Gland		CL:0002275	Pancreatic Endocrine Cell (Pancreatic Polypeptide Secreting)	Pancreatic Polypeptide, Beta-catenin, E-cadherin
Muscularis of Pancreatic Duct		CL:0000171	Pancreatic Endocrine Cell (Alpha Cell)	Pro-Glucagon, Beta-catenin, Chromogranin A, E-cadherin
Artery		CL:0000169	Pancreatic Endocrine Cell (Beta Cell)	Insulin, Beta-catenin, Chromogranin A, E-cadherin, Islet amyloid polypeptide
Vein		CL:0000173	Pancreatic Endocrine Cell (Delta Cell)	Somatostatin, Beta-catenin, Chromogranin A, E-cadherin
Capillary		CL:0002410	Pancreatic Stellate Cell	Alpha smooth muscle actin, Vimentin
		CL:0000192	Smooth Muscle Cell	Alpha smooth muscle actin

## Sheet: Skin_Cell DIVE
Supplementary Table 2. Summary of the anatomical structures and cell types identified by each OMAP with core protein biomarkers highlighted.
Organ: Skin (Cell DIVE)
**Do not read across rows. Two distinct tables - (1) Anatomical Structures and (2) Cell Types with the markers used for identification. Note that the most important marker for each cell type is highlighted in bold.**
#AS= 22			#CT= 13
Anatomical Structures		CT ID	Cell Types	BProtein	Additional morphological and spatial features for cell phenotyping
Apocrine Gland		CL:0000071	Blood Vessel Endothelial Cell	CD31
Blood Vessel		CL:0002620	Skin Fibroblast	Vimentin, Collagen IV, Fibronectin
Dermis		CL:0000646	Keratinocyte (Basal)	Cytokeratin 1/5/6A/6B/6C/8, Cytokeratin 10/14/15/16/19, Cadherin 1/2/3/4/5/6/7/8/9/10/11/12/13/15/16/17/18/19/20/22/23/24, Ki67	Located in the deepest layer of the epidermis, separated from the dermis by the basal lamina, cuboidal to columnar in shape, mitotically active (Ki67+)
Eccrine (Sweat) Gland		CL:0002153	Keratinocyte (Corneocyte)	Cytokeratin 10/14/15/16/19	Located in the most superficial portion of the epidermis, composed of dead keratinocytes known as anucleate squamous cells
Epidermis		CL:0000312	Keratinocyte (Granular)	Cytokeratin 10/14/15/16/19, Cadherin 1/2/3/4/5/6/7/8/9/10/11/12/13/15/16/17/18/19/20/22/23/24	Located beneath the stratum corneum and stratum lucidum (most superficial layers of epidermis), diamond-shaped cells filled with granules, 3-5 cell layers thick
Hair Follicle		CL:0000649	Keratinocyte (Spinous)	Cytokeratin 1/5/6A/6B/6C/8, Cytokeratin 10/14/15/16/19, Cadherin 1/2/3/4/5/6/7/8/9/10/11/12/13/15/16/17/18/19/20/22/23/24	Located in the middle layer of the epidermis, irregular, polyhedral cells with spiny morphology and prominent cell-cell-contacts
Nerve		CL:0002138	Lymphatic Endothelial Cell	LYVE1
Sebaceous Gland		CL:0000235	Macrophage	CD68
Stratum Basale (Sb)		CL:0000540	Neuron	UCH-L1
Stratum Corneum (Sc)		CL:0000359	Perivascular Smooth Muscle Cell	Alpha smooth muscle actin, Vimentin
Stratum Granulosum (Sg)		CL:0000624	CD4-positive, alpha-beta T cell	CD4, CD3
Stratum Spinosum (Ss)		CL:0000625	CD8-positive, alpha-beta T cell	CD8, CD3
Subcutis		CL:0000815	T Regulatory Cell	FOXP3, CD3, CD4
Meissner Corpuscle
Pacinian Corpuscle
Merkel's Disc
Dermal Artery
Dermal Vein
Dermal Capillary
Subcutaneous Artery
Subcutaneous Vein
Lymphatic Vessel
